# Supplementary material for: Asymmetric Iron‐Catalyzed Vicinal C(sp3)─H Diamination of Carboxylic Acids
Source: Angew Chem Int Ed Engl. 2026 Jun 7;65(32):e4041858. doi: 10.1002/anie.4041858 (PMC13427101; doi:10.1002/anie.4041858)
Supplement: Supplementary file 2 — Supporting File: anie72955‐sup‐0002‐Data.zip. [file ANIE-65-e4041858-s002.zip]

Archive with 1 entries (1 files):
- FeCat Structure.cif
