# Supplementary material for: Asymmetric Iron‐Catalyzed Vicinal C(sp3)─H Diamination of Carboxylic Acids
Source: Angew Chem Int Ed Engl. 2026 Jun 7;65(32):e4041858. doi: 10.1002/anie.4041858 (PMC13427101; doi:10.1002/anie.4041858)
Supplement: Supplementary file 2 — Supporting File: anie72955‐sup‐0002‐Data.zip. [file ANIE-65-e4041858-s002.zip › FeCat Structure.cif]

 
data_ZBFe402
 
_audit_creation_method            'SHELXL-2019/3'
_shelx_SHELXL_version_number      '2019/3'
_chemical_name_systematic         ?
_chemical_name_common             ?
_chemical_formula_moiety          'C40 H40 Cl2 Fe N6, C H2 Cl2, Cl [+ solvent]'
_chemical_formula_sum
 'C41 H42 Cl5 Fe N6' 
_chemical_formula_weight          851.90

loop_
 _atom_type_symbol
 _atom_type_description
 _atom_type_scat_dispersion_real
 _atom_type_scat_dispersion_imag
 _atom_type_scat_source
 'C'  'C'   0.0033   0.0016
 'International Tables Vol C Tables 4.2.6.8 and 6.1.1.4'
 'H'  'H'   0.0000   0.0000
 'International Tables Vol C Tables 4.2.6.8 and 6.1.1.4'
 'N'  'N'   0.0061   0.0033
 'International Tables Vol C Tables 4.2.6.8 and 6.1.1.4'
 'Cl'  'Cl'   0.1484   0.1585
 'International Tables Vol C Tables 4.2.6.8 and 6.1.1.4'
 'Fe'  'Fe'   0.3463   0.8444
 'International Tables Vol C Tables 4.2.6.8 and 6.1.1.4'
 
_space_group_crystal_system       orthorhombic
_space_group_IT_number            19
_space_group_name_H-M_alt         'P 21 21 21'
_space_group_name_Hall            'P 2ac 2ab'
 
_shelx_space_group_comment
;
The symmetry employed for this shelxl refinement is uniquely defined
by the following loop, which should always be used as a source of
symmetry information in preference to the above space-group names.
They are only intended as comments.
;
 
loop_
 _space_group_symop_operation_xyz
 'x, y, z'
 '-x+1/2, -y, z+1/2'
 '-x, y+1/2, -z+1/2'
 'x+1/2, -y+1/2, -z'
 
_cell_length_a                    8.2684(3)
_cell_length_b                    16.2633(7)
_cell_length_c                    31.5322(13)
_cell_angle_alpha                 90
_cell_angle_beta                  90
_cell_angle_gamma                 90
_cell_volume                      4240.2(3)
_cell_formula_units_Z             4
_cell_measurement_temperature     230
_cell_measurement_reflns_used     9830
_cell_measurement_theta_min       2.3071
_cell_measurement_theta_max       24.7583
 
_exptl_crystal_description        block
_exptl_crystal_colour             red
_exptl_crystal_density_method     'not measured'
_exptl_crystal_density_diffrn     1.334          
_exptl_crystal_F_000              1764
_exptl_crystal_size_max           0.091
_exptl_crystal_size_mid           0.064
_exptl_crystal_size_min           0.063
_exptl_absorpt_coefficient_mu     0.707
_shelx_estimated_absorpt_T_min    0.938
_shelx_estimated_absorpt_T_max    0.957
_exptl_absorpt_correction_type    multi-scan
_exptl_absorpt_correction_T_min   0.9158
_exptl_absorpt_correction_T_max   1.0000
_exptl_absorpt_process_details
; SADABS-2016/2 - Bruker AXS area detector scaling and absorption correction
 --------------------------------------------------------------------------

 Reference: Krause, L., Herbst-Irmer, R., Sheldrick G.M. & Stalke D.,
 J. Appl. Cryst. 48 (2015) 3-10.
;

_diffrn_ambient_temperature      230
_diffrn_radiation_wavelength     0.71073
_diffrn_radiation_type           MoK\a
_diffrn_source                   'microfocus X-ray tube'
_diffrn_measurement_device_type  'Bruker D8 VENTURE'
_diffrn_measurement_method       '\w and \f scans'
_diffrn_detector                 'PHOTON III C14'
_diffrn_source_voltage           50.0
_diffrn_source_current           1.60
_diffrn_source_power             0.080
_diffrn_radiation_collimation    '0.8 mm diameter'

_diffrn_reflns_number             46397
_diffrn_reflns_av_unetI/netI      0.0278
_diffrn_reflns_av_R_equivalents   0.0363
_diffrn_reflns_limit_h_min        -9
_diffrn_reflns_limit_h_max        9
_diffrn_reflns_limit_k_min        -18
_diffrn_reflns_limit_k_max        19
_diffrn_reflns_limit_l_min        -37
_diffrn_reflns_limit_l_max        37
_diffrn_reflns_theta_min          2.307
_diffrn_reflns_theta_max          25.065
_diffrn_reflns_theta_full         25.065
_diffrn_measured_fraction_theta_max   0.998
_diffrn_measured_fraction_theta_full  0.998
_diffrn_reflns_Laue_measured_fraction_max    0.998
_diffrn_reflns_Laue_measured_fraction_full   0.998
_diffrn_reflns_point_group_measured_fraction_max   0.998
_diffrn_reflns_point_group_measured_fraction_full  0.998
_reflns_number_total              7498
_reflns_number_gt                 6948
_reflns_threshold_expression      'I > 2\s(I)'
_reflns_Friedel_coverage          0.770
_reflns_Friedel_fraction_max      0.998
_reflns_Friedel_fraction_full     0.998
 
_reflns_special_details
;
 Reflections were merged by SHELXL according to the crystal
 class for the calculation of statistics and refinement.
 
 Structure factors included contributions from the .fab file.
 
 _reflns_Friedel_fraction is defined as the number of unique
 Friedel pairs measured divided by the number that would be
 possible theoretically, ignoring centric projections and
 systematic absences.
;
 
_computing_data_collection        'APEX5 v2023.9-2 (Bruker AXS, 2023)'
_computing_cell_refinement        'APEX5 v2023.9-2 (Bruker AXS, 2023)'
_computing_data_reduction         'SAINT V8.40B (Bruker AXS, 2019)'
_computing_structure_solution     'SHELXT 2018/2 (Sheldrick, 2018)'
_computing_structure_refinement   'SHELXL-2019/1 (Sheldrick, 2019)'
_computing_molecular_graphics     'Diamond v4.6.8 (Brandenburg, 2022)'
_computing_publication_material   'XCIF v2014/2 (Bruker AXS, 2014)'
_refine_special_details
; SQUEEZE algorithm applied.
;

_refine_ls_structure_factor_coef  Fsqd
_refine_ls_matrix_type            full
_refine_ls_weighting_scheme       calc
_refine_ls_weighting_details
'w=1/[\s^2^(Fo^2^)+(0.0297P)^2^+5.4037P] where P=(Fo^2^+2Fc^2^)/3'
_atom_sites_solution_primary      dual
_atom_sites_solution_secondary    difmap
_atom_sites_solution_hydrogens    geom
_refine_ls_hydrogen_treatment     constr
_refine_ls_extinction_method      'SHELXL-2019/2 (Sheldrick 2019)'
_refine_ls_extinction_coef        0.0010(3)
_refine_ls_extinction_expression
 'Fc^*^=kFc[1+0.001xFc^2^\l^3^/sin(2\q)]^-1/4^'
_refine_ls_abs_structure_details
;
 Flack x determined using 2676 quotients [(I+)-(I-)]/[(I+)+(I-)]
 (Parsons, Flack and Wagner, Acta Cryst. B69 (2013) 249-259).
;
_refine_ls_abs_structure_Flack    0.020(5)
_chemical_absolute_configuration  ad
_refine_ls_number_reflns          7498
_refine_ls_number_parameters      481
_refine_ls_number_restraints      0
_refine_ls_R_factor_all           0.0508
_refine_ls_R_factor_gt            0.0456
_refine_ls_wR_factor_ref          0.0996
_refine_ls_wR_factor_gt           0.0975
_refine_ls_goodness_of_fit_ref    1.134
_refine_ls_restrained_S_all       1.134
_refine_ls_shift/su_max           0.000
_refine_ls_shift/su_mean          0.000
 
loop_
 _atom_site_label
 _atom_site_type_symbol
 _atom_site_fract_x
 _atom_site_fract_y
 _atom_site_fract_z
 _atom_site_U_iso_or_equiv
 _atom_site_adp_type
 _atom_site_occupancy
 _atom_site_site_symmetry_order  
 _atom_site_calc_flag
 _atom_site_refinement_flags_posn
 _atom_site_refinement_flags_adp
 _atom_site_refinement_flags_occupancy
 _atom_site_disorder_assembly
 _atom_site_disorder_group
C1 C 0.5812(7) 0.4729(3) 0.49405(16) 0.0344(13) Uani 1 1 d . . . . .
Fe1 Fe 0.54541(9) 0.59998(4) 0.68419(2) 0.02563(18) Uani 1 1 d . . . . .
N2 N 0.4357(5) 0.5550(3) 0.62821(13) 0.0291(9) Uani 1 1 d . . . . .
C2 C 0.4944(8) 0.4170(4) 0.4696(2) 0.0553(18) Uani 1 1 d . . . . .
H2 H 0.382673 0.424248 0.465597 0.066 Uiso 1 1 calc R U . . .
C11 C 0.0549(7) 0.4355(3) 0.61715(19) 0.0407(13) Uani 1 1 d . . . . .
H11 H -0.033553 0.413479 0.632005 0.049 Uiso 1 1 calc R U . . .
C12 C 0.1695(6) 0.4789(3) 0.63911(18) 0.0337(13) Uani 1 1 d . . . . .
H12 H 0.160248 0.487764 0.668467 0.040 Uiso 1 1 calc R U . . .
C13 C 0.3006(6) 0.5093(3) 0.61613(16) 0.0286(12) Uani 1 1 d . . . . .
C14 C 0.5195(6) 0.5679(3) 0.59282(15) 0.0273(11) Uani 1 1 d . . . . .
C15 C 0.6781(6) 0.6119(4) 0.59423(16) 0.0337(13) Uani 1 1 d . . . . .
H15A H 0.694464 0.643604 0.568141 0.040 Uiso 1 1 calc R U . . .
H15B H 0.767041 0.572514 0.597143 0.040 Uiso 1 1 calc R U . . .
C16 C 0.8410(6) 0.6911(3) 0.64309(17) 0.0332(12) Uani 1 1 d . . . . .
H16A H 0.890415 0.719912 0.619472 0.050 Uiso 1 1 calc R U . . .
H16B H 0.902625 0.641801 0.649308 0.050 Uiso 1 1 calc R U . . .
H16C H 0.840034 0.726570 0.667817 0.050 Uiso 1 1 calc R U . . .
C17 C 0.5749(6) 0.7424(3) 0.62091(15) 0.0283(11) Uani 1 1 d . . . . .
H17A H 0.485069 0.726474 0.602352 0.034 Uiso 1 1 calc R U . . .
H17B H 0.642584 0.781864 0.605576 0.034 Uiso 1 1 calc R U . . .
C18 C 0.5090(6) 0.7821(3) 0.66069(15) 0.0264(11) Uani 1 1 d . . . . .
H18 H 0.602809 0.791753 0.679551 0.032 Uiso 1 1 calc R U . . .
C19 C 0.4300(7) 0.8646(3) 0.65382(15) 0.0308(12) Uani 1 1 d . . . . .
C20 C 0.3332(7) 0.8823(3) 0.61845(17) 0.0372(13) Uani 1 1 d . . . . .
H20 H 0.312856 0.841085 0.598216 0.045 Uiso 1 1 calc R U . . .
C21 C 0.2677(8) 0.9596(4) 0.61312(19) 0.0476(16) Uani 1 1 d . . . . .
H21 H 0.204979 0.971175 0.588991 0.057 Uiso 1 1 calc R U . . .
C22 C 0.2939(8) 1.0198(3) 0.6430(2) 0.0452(15) Uani 1 1 d . . . . .
H22 H 0.248625 1.072350 0.639243 0.054 Uiso 1 1 calc R U . . .
C23 C 0.3856(7) 1.0037(3) 0.6784(2) 0.0427(14) Uani 1 1 d . . . . .
H23 H 0.401754 1.044728 0.698933 0.051 Uiso 1 1 calc R U . . .
C24 C 0.4545(7) 0.9262(3) 0.68352(18) 0.0352(11) Uani 1 1 d . . . . .
H24 H 0.518664 0.915469 0.707512 0.042 Uiso 1 1 calc R U . . .
C25 C 0.2408(6) 0.7101(3) 0.66346(17) 0.0321(12) Uani 1 1 d . . . . .
H25A H 0.252272 0.703594 0.633030 0.048 Uiso 1 1 calc R U . . .
H25B H 0.177104 0.758910 0.669375 0.048 Uiso 1 1 calc R U . . .
H25C H 0.186844 0.662289 0.675164 0.048 Uiso 1 1 calc R U . . .
C26 C 0.3819(6) 0.7429(3) 0.72782(15) 0.0279(11) Uani 1 1 d . . . . .
H26A H 0.295552 0.710339 0.740944 0.033 Uiso 1 1 calc R U . . .
H26B H 0.352746 0.801147 0.729757 0.033 Uiso 1 1 calc R U . . .
C27 C 0.5376(6) 0.7277(3) 0.74985(14) 0.0260(11) Uani 1 1 d . . . . .
C28 C 0.4980(7) 0.8200(3) 0.81276(17) 0.0355(13) Uani 1 1 d . . . . .
H28A H 0.403443 0.840241 0.797201 0.043 Uiso 1 1 calc R U . . .
H28B H 0.567623 0.867200 0.819046 0.043 Uiso 1 1 calc R U . . .
C29 C 0.4428(6) 0.7817(3) 0.85385(16) 0.0300(11) Uani 1 1 d . . . . .
C30 C 0.4149(8) 0.8320(4) 0.88857(19) 0.0472(16) Uani 1 1 d . . . . .
H30 H 0.431187 0.889055 0.886308 0.057 Uiso 1 1 calc R U . . .
C31 C 0.3631(9) 0.7984(5) 0.9267(2) 0.062(2) Uani 1 1 d . . . . .
H31 H 0.342709 0.832754 0.950009 0.075 Uiso 1 1 calc R U . . .
C32 C 0.3418(7) 0.7155(4) 0.9303(2) 0.0497(16) Uani 1 1 d . . . . .
H32 H 0.308624 0.693219 0.956399 0.060 Uiso 1 1 calc R U . . .
C33 C 0.3680(8) 0.6641(4) 0.8965(2) 0.0499(16) Uani 1 1 d . . . . .
H33 H 0.351648 0.607121 0.899083 0.060 Uiso 1 1 calc R U . . .
C34 C 0.4190(7) 0.6977(3) 0.85843(18) 0.0385(14) Uani 1 1 d . . . . .
H34 H 0.437935 0.662841 0.835172 0.046 Uiso 1 1 calc R U . . .
C35 C 0.7742(6) 0.6764(3) 0.76205(15) 0.0262(11) Uani 1 1 d . . . . .
C36 C 0.7395(6) 0.7310(3) 0.79494(16) 0.0284(11) Uani 1 1 d . . . . .
C37 C 0.8446(7) 0.7468(3) 0.82840(17) 0.0362(13) Uani 1 1 d . . . . .
H37 H 0.816632 0.782097 0.850830 0.043 Uiso 1 1 calc R U . . .
C38 C 0.9931(7) 0.7073(4) 0.82668(18) 0.0425(15) Uani 1 1 d . . . . .
H38 H 1.069801 0.716672 0.848137 0.051 Uiso 1 1 calc R U . . .
C39 C 1.0296(7) 0.6541(3) 0.79378(17) 0.0367(13) Uani 1 1 d . . . . .
H39 H 1.131484 0.628509 0.793697 0.044 Uiso 1 1 calc R U . . .
C40 C 0.9250(6) 0.6370(3) 0.76137(17) 0.0325(12) Uani 1 1 d . . . . .
H40 H 0.953072 0.600371 0.739528 0.039 Uiso 1 1 calc R U . . .
C41 C 0.9708(14) 0.9368(5) 0.7008(3) 0.103(3) Uani 1 1 d . . . . .
H41A H 1.086230 0.942322 0.694385 0.123 Uiso 1 1 calc R U . . .
H41B H 0.936872 0.986957 0.715576 0.123 Uiso 1 1 calc R U . . .
N1 N 0.4504(6) 0.5347(3) 0.55847(13) 0.0324(10) Uani 1 1 d . . . . .
Cl1 Cl 0.35830(16) 0.54210(8) 0.72877(4) 0.0349(3) Uani 1 1 d . . . . .
Cl2 Cl 0.74239(17) 0.50391(8) 0.68859(5) 0.0391(3) Uani 1 1 d . . . . .
Cl3 Cl 0.8665(3) 0.9302(2) 0.65395(11) 0.1285(12) Uani 1 1 d . . . . .
Cl4 Cl 0.9460(4) 0.85582(14) 0.73418(8) 0.1015(8) Uani 1 1 d . . . . .
Cl5 Cl 0.7265(3) 0.78090(13) 0.45756(6) 0.0715(6) Uani 1 1 d . . . . .
N3 N 0.6725(5) 0.6682(3) 0.63185(13) 0.0281(10) Uani 1 1 d . . . . .
N4 N 0.4023(4) 0.7187(2) 0.68295(13) 0.0252(9) Uani 1 1 d . . . . .
N5 N 0.6446(5) 0.6748(2) 0.73385(13) 0.0249(9) Uani 1 1 d . . . . .
N6 N 0.5862(5) 0.7623(2) 0.78612(12) 0.0273(10) Uani 1 1 d . . . . .
C3 C 0.5733(9) 0.3501(4) 0.4509(2) 0.062(2) Uani 1 1 d . . . . .
H3 H 0.513443 0.311483 0.435259 0.075 Uiso 1 1 calc R U . . .
C4 C 0.7350(9) 0.3405(4) 0.4552(2) 0.0547(17) Uani 1 1 d . . . . .
H4 H 0.787392 0.295749 0.442286 0.066 Uiso 1 1 calc R U . . .
C5 C 0.8216(8) 0.3960(5) 0.47836(19) 0.0519(16) Uani 1 1 d . . . . .
H5 H 0.933985 0.389413 0.481302 0.062 Uiso 1 1 calc R U . . .
C6 C 0.7445(7) 0.4623(4) 0.49770(17) 0.0426(14) Uani 1 1 d . . . . .
H6 H 0.805698 0.500337 0.513434 0.051 Uiso 1 1 calc R U . . .
C7 C 0.4995(7) 0.5465(4) 0.51360(16) 0.0371(14) Uani 1 1 d . . . . .
H7A H 0.573239 0.593537 0.511969 0.044 Uiso 1 1 calc R U . . .
H7B H 0.403264 0.559890 0.496841 0.044 Uiso 1 1 calc R U . . .
C8 C 0.3086(6) 0.4971(3) 0.57245(16) 0.0310(12) Uani 1 1 d . . . . .
C9 C 0.1907(7) 0.4541(4) 0.55008(19) 0.0451(15) Uani 1 1 d . . . . .
H9 H 0.197020 0.446907 0.520546 0.054 Uiso 1 1 calc R U . . .
C10 C 0.0652(8) 0.4230(4) 0.57334(19) 0.0444(15) Uani 1 1 d . . . . .
H10 H -0.015964 0.392498 0.559591 0.053 Uiso 1 1 calc R U . . .
 
loop_
 _atom_site_aniso_label
 _atom_site_aniso_U_11
 _atom_site_aniso_U_22
 _atom_site_aniso_U_33
 _atom_site_aniso_U_23
 _atom_site_aniso_U_13
 _atom_site_aniso_U_12
C1 0.036(3) 0.044(3) 0.023(3) 0.003(2) 0.001(2) -0.008(3)
Fe1 0.0261(4) 0.0247(3) 0.0261(3) -0.0026(3) 0.0009(3) -0.0014(3)
N2 0.025(2) 0.029(2) 0.033(2) -0.0044(18) 0.0040(19) -0.005(2)
C2 0.038(4) 0.068(5) 0.060(4) -0.030(4) -0.003(3) -0.001(3)
C11 0.028(3) 0.041(3) 0.054(4) 0.003(3) 0.001(3) -0.003(3)
C12 0.026(3) 0.036(3) 0.039(3) -0.003(2) 0.000(2) 0.000(2)
C13 0.025(3) 0.026(3) 0.036(3) -0.006(2) -0.005(2) 0.002(2)
C14 0.024(3) 0.030(3) 0.028(3) -0.006(2) -0.002(2) 0.004(2)
C15 0.033(3) 0.042(3) 0.027(3) -0.006(2) 0.005(2) 0.001(3)
C16 0.029(3) 0.033(3) 0.038(3) 0.001(2) -0.001(2) -0.005(2)
C17 0.024(3) 0.033(3) 0.028(3) 0.002(2) 0.002(2) -0.004(2)
C18 0.029(3) 0.025(3) 0.026(3) 0.000(2) -0.003(2) 0.002(2)
C19 0.035(3) 0.029(3) 0.028(3) 0.004(2) 0.000(2) 0.001(2)
C20 0.044(3) 0.037(3) 0.030(3) 0.003(2) -0.001(2) 0.004(3)
C21 0.060(4) 0.048(4) 0.036(3) 0.018(3) -0.007(3) 0.005(3)
C22 0.051(4) 0.025(3) 0.059(4) 0.008(3) 0.007(3) 0.006(3)
C23 0.054(4) 0.028(3) 0.047(3) -0.002(3) -0.001(3) -0.001(3)
C24 0.038(3) 0.032(3) 0.036(3) 0.002(2) -0.004(3) -0.003(2)
C25 0.027(3) 0.036(3) 0.034(3) 0.001(2) -0.004(2) -0.001(2)
C26 0.029(3) 0.028(3) 0.027(3) 0.000(2) 0.004(2) 0.005(2)
C27 0.027(3) 0.028(3) 0.023(2) 0.004(2) -0.001(2) -0.003(2)
C28 0.048(3) 0.030(3) 0.028(3) -0.002(2) 0.006(3) 0.005(2)
C29 0.025(3) 0.032(3) 0.033(3) 0.001(2) 0.002(2) 0.002(3)
C30 0.070(5) 0.032(3) 0.039(3) -0.004(3) 0.010(3) -0.005(3)
C31 0.068(5) 0.076(5) 0.043(4) -0.010(4) 0.020(4) -0.005(4)
C32 0.037(3) 0.060(4) 0.052(4) 0.019(3) 0.004(3) 0.001(3)
C33 0.043(4) 0.043(4) 0.064(4) 0.014(3) 0.004(3) -0.007(3)
C34 0.043(4) 0.034(3) 0.038(3) -0.001(2) 0.002(3) 0.002(3)
C35 0.027(3) 0.026(3) 0.025(3) 0.001(2) 0.001(2) -0.004(2)
C36 0.030(3) 0.024(2) 0.031(3) 0.002(2) 0.000(2) 0.000(2)
C37 0.043(3) 0.034(3) 0.031(3) -0.002(2) -0.008(3) -0.003(3)
C38 0.045(4) 0.049(3) 0.034(3) 0.002(3) -0.012(2) -0.009(3)
C39 0.026(3) 0.044(3) 0.041(3) 0.009(3) -0.003(3) -0.002(3)
C40 0.032(3) 0.031(3) 0.034(3) 0.003(2) 0.003(2) -0.002(2)
C41 0.121(8) 0.067(5) 0.120(8) 0.014(5) 0.020(7) -0.040(6)
N1 0.031(2) 0.037(2) 0.028(2) -0.0037(19) -0.002(2) -0.003(2)
Cl1 0.0361(7) 0.0348(7) 0.0338(7) 0.0034(6) 0.0050(6) -0.0046(6)
Cl2 0.0367(7) 0.0305(6) 0.0499(8) -0.0057(6) 0.0008(7) 0.0054(6)
Cl3 0.0775(17) 0.160(3) 0.148(3) 0.045(2) -0.0133(17) -0.0441(19)
Cl4 0.136(2) 0.0643(13) 0.1048(17) 0.0090(12) 0.0358(18) -0.0179(15)
Cl5 0.0727(13) 0.0842(14) 0.0577(11) -0.0182(10) 0.0119(10) 0.0088(11)
N3 0.029(2) 0.026(2) 0.029(2) -0.0046(18) 0.0002(19) -0.0024(19)
N4 0.023(2) 0.029(2) 0.024(2) -0.0002(19) -0.0011(18) 0.0017(16)
N5 0.022(2) 0.027(2) 0.026(2) -0.0021(18) -0.0005(18) 0.0039(18)
N6 0.034(2) 0.024(2) 0.024(2) -0.0056(17) 0.0053(18) 0.0034(18)
C3 0.048(4) 0.065(5) 0.074(5) -0.034(4) 0.002(4) -0.003(4)
C4 0.055(4) 0.058(4) 0.051(4) -0.016(3) 0.011(3) 0.005(4)
C5 0.038(3) 0.073(5) 0.045(4) -0.009(3) -0.001(3) 0.003(4)
C6 0.038(3) 0.057(4) 0.032(3) -0.010(3) 0.002(3) -0.012(3)
C7 0.042(4) 0.043(3) 0.026(3) -0.001(2) -0.004(2) 0.001(3)
C8 0.031(3) 0.029(3) 0.033(3) -0.004(2) -0.005(2) 0.005(2)
C9 0.046(4) 0.051(4) 0.038(3) -0.006(3) -0.010(3) -0.003(3)
C10 0.038(3) 0.044(3) 0.051(4) -0.005(3) -0.011(3) -0.009(3)
 
_geom_special_details
;
 All esds (except the esd in the dihedral angle between two l.s. planes)
 are estimated using the full covariance matrix.  The cell esds are taken
 into account individually in the estimation of esds in distances, angles
 and torsion angles; correlations between esds in cell parameters are only
 used when they are defined by crystal symmetry.  An approximate (isotropic)
 treatment of cell esds is used for estimating esds involving l.s. planes.
;
 
loop_
 _geom_bond_atom_site_label_1
 _geom_bond_atom_site_label_2
 _geom_bond_distance
 _geom_bond_site_symmetry_2
 _geom_bond_publ_flag
C1 C6 1.366(8) . ?
C1 C2 1.391(8) . ?
C1 C7 1.506(8) . ?
Fe1 N2 2.115(4) . ?
Fe1 N5 2.146(4) . ?
Fe1 N3 2.249(4) . ?
Fe1 Cl2 2.2612(15) . ?
Fe1 N4 2.265(4) . ?
Fe1 Cl1 2.2926(15) . ?
N2 C14 1.331(6) . ?
N2 C13 1.394(6) . ?
C2 C3 1.398(9) . ?
C11 C12 1.369(8) . ?
C11 C10 1.399(8) . ?
C12 C13 1.394(7) . ?
C13 C8 1.393(7) . ?
C14 N1 1.338(6) . ?
C14 C15 1.494(7) . ?
C15 N3 1.499(6) . ?
C16 N3 1.485(7) . ?
C17 N3 1.492(7) . ?
C17 C18 1.512(7) . ?
C18 C19 1.509(7) . ?
C18 N4 1.527(6) . ?
C19 C24 1.386(7) . ?
C19 C20 1.402(7) . ?
C20 C21 1.379(8) . ?
C21 C22 1.377(9) . ?
C22 C23 1.373(9) . ?
C23 C24 1.394(7) . ?
C25 N4 1.477(6) . ?
C26 N4 1.478(6) . ?
C26 C27 1.484(7) . ?
C27 N5 1.334(6) . ?
C27 N6 1.336(6) . ?
C28 N6 1.455(6) . ?
C28 C29 1.508(7) . ?
C29 C30 1.386(8) . ?
C29 C34 1.388(8) . ?
C30 C31 1.388(9) . ?
C31 C32 1.364(10) . ?
C32 C33 1.373(9) . ?
C33 C34 1.384(8) . ?
C35 N5 1.393(6) . ?
C35 C36 1.395(7) . ?
C35 C40 1.402(7) . ?
C36 C37 1.390(7) . ?
C36 N6 1.394(7) . ?
C37 C38 1.387(8) . ?
C38 C39 1.384(8) . ?
C39 C40 1.367(7) . ?
C41 Cl4 1.698(8) . ?
C41 Cl3 1.715(11) . ?
N1 C8 1.394(7) . ?
N1 C7 1.484(6) . ?
C3 C4 1.353(10) . ?
C4 C5 1.364(9) . ?
C5 C6 1.394(9) . ?
C8 C9 1.391(8) . ?
C9 C10 1.369(9) . ?
 
loop_
 _geom_angle_atom_site_label_1
 _geom_angle_atom_site_label_2
 _geom_angle_atom_site_label_3
 _geom_angle
 _geom_angle_site_symmetry_1
 _geom_angle_site_symmetry_3
 _geom_angle_publ_flag
C6 C1 C2 118.4(6) . . ?
C6 C1 C7 120.5(5) . . ?
C2 C1 C7 121.0(5) . . ?
N2 Fe1 N5 165.71(16) . . ?
N2 Fe1 N3 76.05(16) . . ?
N5 Fe1 N3 94.44(15) . . ?
N2 Fe1 Cl2 96.95(12) . . ?
N5 Fe1 Cl2 94.11(11) . . ?
N3 Fe1 Cl2 92.81(12) . . ?
N2 Fe1 N4 93.25(16) . . ?
N5 Fe1 N4 74.27(15) . . ?
N3 Fe1 N4 79.11(15) . . ?
Cl2 Fe1 N4 165.09(11) . . ?
N2 Fe1 Cl1 94.59(12) . . ?
N5 Fe1 Cl1 92.47(12) . . ?
N3 Fe1 Cl1 165.42(12) . . ?
Cl2 Fe1 Cl1 99.48(6) . . ?
N4 Fe1 Cl1 90.47(11) . . ?
C14 N2 C13 105.8(4) . . ?
C14 N2 Fe1 114.9(3) . . ?
C13 N2 Fe1 139.1(3) . . ?
C1 C2 C3 120.1(6) . . ?
C12 C11 C10 122.2(6) . . ?
C11 C12 C13 117.2(5) . . ?
C8 C13 N2 108.0(5) . . ?
C8 C13 C12 120.0(5) . . ?
N2 C13 C12 132.0(5) . . ?
N2 C14 N1 113.1(4) . . ?
N2 C14 C15 120.5(4) . . ?
N1 C14 C15 126.3(5) . . ?
C14 C15 N3 106.8(4) . . ?
N3 C17 C18 110.4(4) . . ?
C19 C18 C17 114.6(4) . . ?
C19 C18 N4 114.6(4) . . ?
C17 C18 N4 107.5(4) . . ?
C24 C19 C20 118.2(5) . . ?
C24 C19 C18 118.8(5) . . ?
C20 C19 C18 122.9(5) . . ?
C21 C20 C19 120.5(5) . . ?
C22 C21 C20 120.2(6) . . ?
C23 C22 C21 120.4(5) . . ?
C22 C23 C24 119.6(6) . . ?
C19 C24 C23 121.0(5) . . ?
N4 C26 C27 107.8(4) . . ?
N5 C27 N6 113.3(5) . . ?
N5 C27 C26 120.4(4) . . ?
N6 C27 C26 126.3(5) . . ?
N6 C28 C29 112.4(4) . . ?
C30 C29 C34 118.4(5) . . ?
C30 C29 C28 119.0(5) . . ?
C34 C29 C28 122.6(5) . . ?
C29 C30 C31 120.1(6) . . ?
C32 C31 C30 120.2(6) . . ?
C31 C32 C33 121.0(6) . . ?
C32 C33 C34 118.8(6) . . ?
C33 C34 C29 121.5(6) . . ?
N5 C35 C36 109.2(4) . . ?
N5 C35 C40 131.7(5) . . ?
C36 C35 C40 119.0(5) . . ?
C37 C36 N6 130.7(5) . . ?
C37 C36 C35 123.6(5) . . ?
N6 C36 C35 105.7(4) . . ?
C38 C37 C36 116.0(5) . . ?
C39 C38 C37 120.8(5) . . ?
C40 C39 C38 123.3(5) . . ?
C39 C40 C35 117.3(5) . . ?
Cl4 C41 Cl3 115.1(5) . . ?
C14 N1 C8 106.3(4) . . ?
C14 N1 C7 127.1(5) . . ?
C8 N1 C7 126.0(4) . . ?
C16 N3 C17 111.1(4) . . ?
C16 N3 C15 108.3(4) . . ?
C17 N3 C15 109.1(4) . . ?
C16 N3 Fe1 112.8(3) . . ?
C17 N3 Fe1 108.4(3) . . ?
C15 N3 Fe1 107.1(3) . . ?
C25 N4 C26 108.7(4) . . ?
C25 N4 C18 113.3(4) . . ?
C26 N4 C18 109.1(4) . . ?
C25 N4 Fe1 113.5(3) . . ?
C26 N4 Fe1 105.6(3) . . ?
C18 N4 Fe1 106.3(3) . . ?
C27 N5 C35 104.9(4) . . ?
C27 N5 Fe1 112.9(3) . . ?
C35 N5 Fe1 140.4(3) . . ?
C27 N6 C36 106.9(4) . . ?
C27 N6 C28 127.9(4) . . ?
C36 N6 C28 125.2(4) . . ?
C4 C3 C2 120.6(6) . . ?
C3 C4 C5 119.7(6) . . ?
C4 C5 C6 120.4(6) . . ?
C1 C6 C5 120.8(6) . . ?
N1 C7 C1 114.2(4) . . ?
C9 C8 C13 122.7(5) . . ?
C9 C8 N1 130.5(5) . . ?
C13 C8 N1 106.8(4) . . ?
C10 C9 C8 116.5(5) . . ?
C9 C10 C11 121.4(6) . . ?
 
loop_
 _geom_torsion_atom_site_label_1
 _geom_torsion_atom_site_label_2
 _geom_torsion_atom_site_label_3
 _geom_torsion_atom_site_label_4
 _geom_torsion
 _geom_torsion_site_symmetry_1
 _geom_torsion_site_symmetry_2
 _geom_torsion_site_symmetry_3
 _geom_torsion_site_symmetry_4
 _geom_torsion_publ_flag
C6 C1 C2 C3 2.7(10) . . . . ?
C7 C1 C2 C3 178.5(6) . . . . ?
C10 C11 C12 C13 -1.2(8) . . . . ?
C14 N2 C13 C8 -0.6(5) . . . . ?
Fe1 N2 C13 C8 -175.7(4) . . . . ?
C14 N2 C13 C12 -178.9(5) . . . . ?
Fe1 N2 C13 C12 6.0(9) . . . . ?
C11 C12 C13 C8 1.8(8) . . . . ?
C11 C12 C13 N2 180.0(5) . . . . ?
C13 N2 C14 N1 0.1(6) . . . . ?
Fe1 N2 C14 N1 176.6(3) . . . . ?
C13 N2 C14 C15 -176.9(5) . . . . ?
Fe1 N2 C14 C15 -0.5(6) . . . . ?
N2 C14 C15 N3 -27.7(7) . . . . ?
N1 C14 C15 N3 155.6(5) . . . . ?
N3 C17 C18 C19 171.1(4) . . . . ?
N3 C17 C18 N4 -60.2(5) . . . . ?
C17 C18 C19 C24 -140.6(5) . . . . ?
N4 C18 C19 C24 94.4(6) . . . . ?
C17 C18 C19 C20 39.0(7) . . . . ?
N4 C18 C19 C20 -86.1(6) . . . . ?
C24 C19 C20 C21 1.4(8) . . . . ?
C18 C19 C20 C21 -178.1(5) . . . . ?
C19 C20 C21 C22 -1.4(9) . . . . ?
C20 C21 C22 C23 0.2(10) . . . . ?
C21 C22 C23 C24 1.0(9) . . . . ?
C20 C19 C24 C23 -0.3(8) . . . . ?
C18 C19 C24 C23 179.3(5) . . . . ?
C22 C23 C24 C19 -1.0(9) . . . . ?
N4 C26 C27 N5 -21.7(6) . . . . ?
N4 C26 C27 N6 158.9(5) . . . . ?
N6 C28 C29 C30 155.4(5) . . . . ?
N6 C28 C29 C34 -24.4(8) . . . . ?
C34 C29 C30 C31 -0.6(10) . . . . ?
C28 C29 C30 C31 179.6(6) . . . . ?
C29 C30 C31 C32 1.0(11) . . . . ?
C30 C31 C32 C33 -1.2(11) . . . . ?
C31 C32 C33 C34 0.9(10) . . . . ?
C32 C33 C34 C29 -0.4(10) . . . . ?
C30 C29 C34 C33 0.3(9) . . . . ?
C28 C29 C34 C33 -179.9(5) . . . . ?
N5 C35 C36 C37 180.0(5) . . . . ?
C40 C35 C36 C37 -2.5(8) . . . . ?
N5 C35 C36 N6 0.1(5) . . . . ?
C40 C35 C36 N6 177.7(4) . . . . ?
N6 C36 C37 C38 -177.4(5) . . . . ?
C35 C36 C37 C38 2.8(8) . . . . ?
C36 C37 C38 C39 -1.5(8) . . . . ?
C37 C38 C39 C40 0.0(9) . . . . ?
C38 C39 C40 C35 0.4(8) . . . . ?
N5 C35 C40 C39 177.7(5) . . . . ?
C36 C35 C40 C39 0.8(7) . . . . ?
N2 C14 N1 C8 0.3(6) . . . . ?
C15 C14 N1 C8 177.2(5) . . . . ?
N2 C14 N1 C7 171.5(5) . . . . ?
C15 C14 N1 C7 -11.6(8) . . . . ?
C18 C17 N3 C16 -83.9(5) . . . . ?
C18 C17 N3 C15 156.8(4) . . . . ?
C18 C17 N3 Fe1 40.5(4) . . . . ?
C14 C15 N3 C16 161.1(4) . . . . ?
C14 C15 N3 C17 -77.9(5) . . . . ?
C14 C15 N3 Fe1 39.2(5) . . . . ?
C27 C26 N4 C25 163.8(4) . . . . ?
C27 C26 N4 C18 -72.3(5) . . . . ?
C27 C26 N4 Fe1 41.7(4) . . . . ?
C19 C18 N4 C25 50.5(5) . . . . ?
C17 C18 N4 C25 -78.2(5) . . . . ?
C19 C18 N4 C26 -70.7(5) . . . . ?
C17 C18 N4 C26 160.6(4) . . . . ?
C19 C18 N4 Fe1 175.8(3) . . . . ?
C17 C18 N4 Fe1 47.1(4) . . . . ?
N6 C27 N5 C35 -0.9(6) . . . . ?
C26 C27 N5 C35 179.6(4) . . . . ?
N6 C27 N5 Fe1 166.9(3) . . . . ?
C26 C27 N5 Fe1 -12.6(5) . . . . ?
C36 C35 N5 C27 0.4(5) . . . . ?
C40 C35 N5 C27 -176.7(5) . . . . ?
C36 C35 N5 Fe1 -161.8(4) . . . . ?
C40 C35 N5 Fe1 21.1(9) . . . . ?
N5 C27 N6 C36 1.0(6) . . . . ?
C26 C27 N6 C36 -179.5(5) . . . . ?
N5 C27 N6 C28 -177.5(4) . . . . ?
C26 C27 N6 C28 2.0(8) . . . . ?
C37 C36 N6 C27 179.5(5) . . . . ?
C35 C36 N6 C27 -0.6(5) . . . . ?
C37 C36 N6 C28 -1.9(8) . . . . ?
C35 C36 N6 C28 177.9(5) . . . . ?
C29 C28 N6 C27 108.9(6) . . . . ?
C29 C28 N6 C36 -69.4(6) . . . . ?
C1 C2 C3 C4 -2.2(12) . . . . ?
C2 C3 C4 C5 0.8(12) . . . . ?
C3 C4 C5 C6 0.2(11) . . . . ?
C2 C1 C6 C5 -1.8(9) . . . . ?
C7 C1 C6 C5 -177.6(5) . . . . ?
C4 C5 C6 C1 0.4(10) . . . . ?
C14 N1 C7 C1 107.0(6) . . . . ?
C8 N1 C7 C1 -83.5(6) . . . . ?
C6 C1 C7 N1 -87.5(7) . . . . ?
C2 C1 C7 N1 96.8(6) . . . . ?
N2 C13 C8 C9 -179.4(5) . . . . ?
C12 C13 C8 C9 -0.8(8) . . . . ?
N2 C13 C8 N1 0.8(6) . . . . ?
C12 C13 C8 N1 179.4(5) . . . . ?
C14 N1 C8 C9 179.5(6) . . . . ?
C7 N1 C8 C9 8.3(9) . . . . ?
C14 N1 C8 C13 -0.7(6) . . . . ?
C7 N1 C8 C13 -171.9(5) . . . . ?
C13 C8 C9 C10 -0.8(9) . . . . ?
N1 C8 C9 C10 179.0(5) . . . . ?
C8 C9 C10 C11 1.4(9) . . . . ?
C12 C11 C10 C9 -0.4(9) . . . . ?
 
_refine_diff_density_max    0.363
_refine_diff_density_min   -0.412
_refine_diff_density_rms    0.057

_shelx_res_file
;
TITL 2_a.res in P2(1)2(1)2(1)
    2_a_sq.res
    created by SHELXL-2019/3 at 17:29:56 on 14-Mar-2025
REM Old TITL 2 in P2(1)2(1)2(1)
REM SHELXT solution in P2(1)2(1)2(1): R1 0.129, Rweak 0.057, Alpha 0.009
REM <I/s>   2.403 for   32 systematic absences,  Orientation as input
REM Flack x =  0.063 ( 0.005 ) from  2820 Parsons' quotients
REM Formula found by SHELXT:  C41 N10 Cl4 Fe
CELL  0.71073   8.2684  16.2633  31.5322   90.000   90.000   90.000
ZERR    4.000   0.0003   0.0007   0.0013    0.000    0.000    0.000
LATT -1
SYMM 1/2-X, -Y, 1/2+Z
SYMM -X, 1/2+Y, 1/2-Z
SYMM 1/2+X, 1/2-Y, -Z
SFAC  C  H  N  CL  FE
UNIT 164 168 24 20 4
LIST 4

TEMP -43.150
L.S. 10 0   32
BOND
CONF
SIZE 0.091 0.064 0.063
ACTA
FMAP 2
PLAN 20
REM TWIN
ABIN
REM BASF   0.02755 (esd 0.02597)
WGHT    0.029700    5.403700
EXTI    0.000992
FVAR       0.37219
C1    1    0.581197    0.472857    0.494045    11.00000    0.03605    0.04371 =
         0.02346    0.00252    0.00116   -0.00770
FE1   5    0.545407    0.599981    0.684186    11.00000    0.02612    0.02470 =
         0.02605   -0.00256    0.00091   -0.00140
N2    3    0.435678    0.554967    0.628215    11.00000    0.02490    0.02949 =
         0.03296   -0.00437    0.00397   -0.00486
C2    1    0.494434    0.417013    0.469586    11.00000    0.03810    0.06795 =
         0.05993   -0.02962   -0.00319   -0.00061
AFIX  43
H2    2    0.382673    0.424248    0.465597    11.00000   -1.20000
AFIX   0
C11   1    0.054947    0.435541    0.617150    11.00000    0.02766    0.04056 =
         0.05377    0.00288    0.00078   -0.00278
AFIX  43
H11   2   -0.033553    0.413479    0.632005    11.00000   -1.20000
AFIX   0
C12   1    0.169533    0.478888    0.639111    11.00000    0.02602    0.03557 =
         0.03948   -0.00312    0.00007   -0.00009
AFIX  43
H12   2    0.160248    0.487764    0.668467    11.00000   -1.20000
AFIX   0
C13   1    0.300596    0.509329    0.616130    11.00000    0.02450    0.02593 =
         0.03550   -0.00589   -0.00517    0.00188
C14   1    0.519517    0.567920    0.592816    11.00000    0.02367    0.02983 =
         0.02841   -0.00619   -0.00215    0.00428
C15   1    0.678084    0.611931    0.594229    11.00000    0.03263    0.04152 =
         0.02700   -0.00585    0.00464    0.00074
AFIX  23
H15A  2    0.694464    0.643604    0.568141    11.00000   -1.20000
H15B  2    0.767041    0.572514    0.597143    11.00000   -1.20000
AFIX   0
C16   1    0.841008    0.691100    0.643087    11.00000    0.02859    0.03330 =
         0.03772    0.00058   -0.00128   -0.00525
AFIX 137
H16A  2    0.890415    0.719912    0.619472    11.00000   -1.50000
H16B  2    0.902625    0.641801    0.649308    11.00000   -1.50000
H16C  2    0.840034    0.726570    0.667817    11.00000   -1.50000
AFIX   0
C17   1    0.574860    0.742350    0.620913    11.00000    0.02361    0.03330 =
         0.02801    0.00188    0.00218   -0.00414
AFIX  23
H17A  2    0.485069    0.726474    0.602352    11.00000   -1.20000
H17B  2    0.642584    0.781864    0.605576    11.00000   -1.20000
AFIX   0
C18   1    0.508991    0.782063    0.660695    11.00000    0.02877    0.02463 =
         0.02595    0.00023   -0.00274    0.00209
AFIX  13
H18   2    0.602809    0.791753    0.679551    11.00000   -1.20000
AFIX   0
C19   1    0.429984    0.864613    0.653818    11.00000    0.03491    0.02907 =
         0.02839    0.00371    0.00036    0.00078
C20   1    0.333224    0.882253    0.618448    11.00000    0.04432    0.03738 =
         0.02987    0.00301   -0.00135    0.00427
AFIX  43
H20   2    0.312856    0.841085    0.598216    11.00000   -1.20000
AFIX   0
C21   1    0.267705    0.959573    0.613123    11.00000    0.05966    0.04769 =
         0.03551    0.01754   -0.00709    0.00464
AFIX  43
H21   2    0.204979    0.971175    0.588991    11.00000   -1.20000
AFIX   0
C22   1    0.293870    1.019839    0.643040    11.00000    0.05142    0.02473 =
         0.05932    0.00827    0.00673    0.00585
AFIX  43
H22   2    0.248625    1.072350    0.639243    11.00000   -1.20000
AFIX   0
C23   1    0.385572    1.003720    0.678358    11.00000    0.05370    0.02778 =
         0.04677   -0.00223   -0.00080   -0.00138
AFIX  43
H23   2    0.401754    1.044728    0.698933    11.00000   -1.20000
AFIX   0
C24   1    0.454537    0.926179    0.683524    11.00000    0.03784    0.03151 =
         0.03636    0.00200   -0.00356   -0.00318
AFIX  43
H24   2    0.518664    0.915469    0.707512    11.00000   -1.20000
AFIX   0
C25   1    0.240772    0.710147    0.663456    11.00000    0.02712    0.03567 =
         0.03365    0.00067   -0.00427   -0.00072
AFIX 137
H25A  2    0.252272    0.703594    0.633030    11.00000   -1.50000
H25B  2    0.177104    0.758910    0.669375    11.00000   -1.50000
H25C  2    0.186844    0.662289    0.675164    11.00000   -1.50000
AFIX   0
C26   1    0.381868    0.742857    0.727816    11.00000    0.02867    0.02835 =
         0.02658    0.00046    0.00448    0.00479
AFIX  23
H26A  2    0.295552    0.710339    0.740944    11.00000   -1.20000
H26B  2    0.352746    0.801147    0.729757    11.00000   -1.20000
AFIX   0
C27   1    0.537590    0.727710    0.749850    11.00000    0.02686    0.02816 =
         0.02311    0.00414   -0.00137   -0.00256
C28   1    0.497987    0.819985    0.812763    11.00000    0.04801    0.03039 =
         0.02819   -0.00243    0.00617    0.00494
AFIX  23
H28A  2    0.403443    0.840241    0.797201    11.00000   -1.20000
H28B  2    0.567623    0.867200    0.819046    11.00000   -1.20000
AFIX   0
C29   1    0.442773    0.781732    0.853854    11.00000    0.02549    0.03194 =
         0.03259    0.00103    0.00199    0.00219
C30   1    0.414944    0.832017    0.888566    11.00000    0.07010    0.03222 =
         0.03933   -0.00386    0.01046   -0.00467
AFIX  43
H30   2    0.431187    0.889055    0.886308    11.00000   -1.20000
AFIX   0
C31   1    0.363145    0.798359    0.926658    11.00000    0.06769    0.07558 =
         0.04344   -0.01024    0.02030   -0.00535
AFIX  43
H31   2    0.342709    0.832754    0.950009    11.00000   -1.20000
AFIX   0
C32   1    0.341807    0.715483    0.930301    11.00000    0.03705    0.06029 =
         0.05179    0.01891    0.00412    0.00090
AFIX  43
H32   2    0.308624    0.693219    0.956399    11.00000   -1.20000
AFIX   0
C33   1    0.368020    0.664091    0.896465    11.00000    0.04281    0.04299 =
         0.06389    0.01363    0.00399   -0.00728
AFIX  43
H33   2    0.351648    0.607121    0.899083    11.00000   -1.20000
AFIX   0
C34   1    0.418990    0.697690    0.858430    11.00000    0.04312    0.03431 =
         0.03816   -0.00117    0.00155    0.00160
AFIX  43
H34   2    0.437935    0.662841    0.835172    11.00000   -1.20000
AFIX   0
C35   1    0.774174    0.676394    0.762054    11.00000    0.02678    0.02640 =
         0.02539    0.00092    0.00051   -0.00416
C36   1    0.739540    0.731039    0.794939    11.00000    0.02970    0.02435 =
         0.03102    0.00188    0.00033   -0.00027
C37   1    0.844575    0.746784    0.828396    11.00000    0.04328    0.03406 =
         0.03111   -0.00230   -0.00784   -0.00269
AFIX  43
H37   2    0.816632    0.782097    0.850830    11.00000   -1.20000
AFIX   0
C38   1    0.993063    0.707258    0.826684    11.00000    0.04452    0.04940 =
         0.03357    0.00228   -0.01165   -0.00854
AFIX  43
H38   2    1.069801    0.716672    0.848137    11.00000   -1.20000
AFIX   0
C39   1    1.029587    0.654138    0.793779    11.00000    0.02580    0.04355 =
         0.04080    0.00852   -0.00253   -0.00176
AFIX  43
H39   2    1.131484    0.628509    0.793697    11.00000   -1.20000
AFIX   0
C40   1    0.925001    0.637026    0.761371    11.00000    0.03237    0.03134 =
         0.03365    0.00305    0.00252   -0.00230
AFIX  43
H40   2    0.953072    0.600371    0.739528    11.00000   -1.20000
AFIX   0
C41   1    0.970788    0.936800    0.700824    11.00000    0.12093    0.06696 =
         0.12012    0.01407    0.02040   -0.04016
AFIX  23
H41A  2    1.086230    0.942322    0.694385    11.00000   -1.20000
H41B  2    0.936872    0.986957    0.715576    11.00000   -1.20000
AFIX   0
N1    3    0.450441    0.534703    0.558473    11.00000    0.03142    0.03747 =
         0.02842   -0.00371   -0.00181   -0.00301
CL1   4    0.358299    0.542098    0.728771    11.00000    0.03611    0.03480 =
         0.03378    0.00344    0.00496   -0.00464
CL2   4    0.742391    0.503910    0.688587    11.00000    0.03675    0.03055 =
         0.04987   -0.00571    0.00080    0.00544
CL3   4    0.866471    0.930230    0.653949    11.00000    0.07753    0.15969 =
         0.14820    0.04543   -0.01329   -0.04411
CL4   4    0.945984    0.855821    0.734177    11.00000    0.13552    0.06431 =
         0.10480    0.00898    0.03579   -0.01789
CL5   4    0.726477    0.780897    0.457561    11.00000    0.07271    0.08420 =
         0.05774   -0.01818    0.01192    0.00884
N3    3    0.672529    0.668165    0.631854    11.00000    0.02909    0.02618 =
         0.02910   -0.00464    0.00019   -0.00236
N4    3    0.402333    0.718747    0.682949    11.00000    0.02319    0.02850 =
         0.02392   -0.00022   -0.00107    0.00173
N5    3    0.644572    0.674766    0.733851    11.00000    0.02200    0.02677 =
         0.02586   -0.00206   -0.00052    0.00387
N6    3    0.586191    0.762300    0.786119    11.00000    0.03386    0.02447 =
         0.02363   -0.00562    0.00526    0.00341
C3    1    0.573303    0.350111    0.450923    11.00000    0.04765    0.06487 =
         0.07425   -0.03430    0.00168   -0.00347
AFIX  43
H3    2    0.513443    0.311483    0.435259    11.00000   -1.20000
AFIX   0
C4    1    0.734957    0.340493    0.455211    11.00000    0.05466    0.05819 =
         0.05120   -0.01609    0.01058    0.00520
AFIX  43
H4    2    0.787392    0.295749    0.442286    11.00000   -1.20000
AFIX   0
C5    1    0.821592    0.395980    0.478364    11.00000    0.03773    0.07271 =
         0.04538   -0.00920   -0.00085    0.00299
AFIX  43
H5    2    0.933985    0.389413    0.481302    11.00000   -1.20000
AFIX   0
C6    1    0.744546    0.462350    0.497696    11.00000    0.03839    0.05723 =
         0.03205   -0.01034    0.00226   -0.01245
AFIX  43
H6    2    0.805698    0.500337    0.513434    11.00000   -1.20000
AFIX   0
C7    1    0.499525    0.546456    0.513598    11.00000    0.04245    0.04260 =
         0.02617   -0.00113   -0.00409    0.00117
AFIX  23
H7A   2    0.573239    0.593537    0.511969    11.00000   -1.20000
H7B   2    0.403264    0.559890    0.496841    11.00000   -1.20000
AFIX   0
C8    1    0.308607    0.497062    0.572453    11.00000    0.03120    0.02905 =
         0.03281   -0.00353   -0.00531    0.00518
C9    1    0.190743    0.454135    0.550077    11.00000    0.04637    0.05131 =
         0.03754   -0.00636   -0.01035   -0.00349
AFIX  43
H9    2    0.197020    0.446907    0.520546    11.00000   -1.20000
AFIX   0
C10   1    0.065154    0.422981    0.573340    11.00000    0.03780    0.04406 =
         0.05125   -0.00453   -0.01090   -0.00893
AFIX  43
H10   2   -0.015964    0.392498    0.559591    11.00000   -1.20000
REM #####
REM #####
REM #####

AFIX   0
HKLF 4


REM  2_a.res in P2(1)2(1)2(1)
REM wR2 = 0.0996, GooF = S = 1.134, Restrained GooF = 1.134 for all data
REM R1 = 0.0456 for 6948 Fo > 4sig(Fo) and 0.0508 for all 7498 data
REM 481 parameters refined using 0 restraints

END

WGHT      0.0297      5.4040

REM Highest difference peak  0.363,  deepest hole -0.412,  1-sigma level  0.057
Q1    1   1.0093  0.8619  0.7598  11.00000  0.05    0.36
Q2    1   0.8582  0.8059  0.5519  11.00000  0.05    0.33
Q3    1   0.1613  0.5341  0.4452  11.00000  0.05    0.32
Q4    1   0.8597  0.9134  0.6830  11.00000  0.05    0.29
Q5    1   0.9348  0.6353  0.4918  11.00000  0.05    0.28
Q6    1   0.8669  0.9556  0.6543  11.00000  0.05    0.28
Q7    1   0.4258  0.5889  0.6979  11.00000  0.05    0.26
Q8    1   0.0977  0.5215  0.6719  11.00000  0.05    0.25
Q9    1   0.7382  0.8007  0.4939  11.00000  0.05    0.25
Q10   1   0.6721  0.7385  0.4766  11.00000  0.05    0.24
Q11   1   0.8188  0.7387  0.4834  11.00000  0.05    0.23
Q12   1   0.7303  0.7198  0.4735  11.00000  0.05    0.23
Q13   1   0.9234  0.8954  0.6428  11.00000  0.05    0.22
Q14   1   0.8597  0.7973  0.4397  11.00000  0.05    0.22
Q15   1   0.2642  0.5033  0.7166  11.00000  0.05    0.22
Q16   1   0.7401  0.6704  0.8435  11.00000  0.05    0.21
Q17   1   0.4417  0.5862  0.7297  11.00000  0.05    0.21
Q18   1   0.6267  0.7176  0.7914  11.00000  0.05    0.21
Q19   1   0.1339  0.4804  0.5254  11.00000  0.05    0.21
Q20   1   0.1776  0.6159  0.6151  11.00000  0.05    0.21
;
_shelx_res_checksum   97211

_shelx_hkl_file
;
   1   0   0   30.90   29.70
  -1   0   0   66.09   10.90
  -1   0   0   39.00   28.20
   2   0   0 1020.90   23.00
   2   0   0 1017.70   23.70
  -2   0   0  951.40   23.30
  -2   0   0 1017.30   23.80
  -2   0   0  958.00   22.80
  -3   0   0   -2.70    4.00
  -3   0   0    1.80    3.80
  -3   0   0   -3.00    3.10
   3   0   0    1.10    3.10
   3   0   0    2.50    3.50
  -4   0   0  133.69    6.80
  -4   0   0  133.59    8.40
   4   0   0  120.69    7.60
   4   0   0  121.59    7.00
  -4   0   0  133.09    8.00
  -5   0   0    1.10    4.20
   5   0   0   -6.90    4.40
  -5   0   0  -11.50    5.10
  -5   0   0    1.40    5.30
  -6   0   0   69.89    7.50
   6   0   0   78.99    7.80
  -6   0   0   82.79    9.00
  -6   0   0   66.09    8.50
  -7   0   0    8.90    6.20
   7   0   0    3.30    6.50
  -7   0   0   -6.50    7.10
  -8   0   0    5.70    7.20
  -8   0   0    2.40    8.70
   8   0   0    1.80    7.50
   9   0   0    2.80    8.60
  -9   0   0   10.10   11.20
  -9   0   0   22.50    8.30
  -1   1   0  101.59    3.20
  -1  -1   0  101.49    4.50
   1   1   0   97.69    3.30
   1   1   0  106.49    3.60
   1   1   0  101.99    4.30
  -1  -1   0  108.59    3.70
  -1  -1   0  101.39    3.90
   1   1   0  108.49    4.00
  -1   1   0   97.89    3.60
  -1  -1   0   97.29    3.30
   1  -1   0  101.39    3.60
  -2  -1   0 4680.73  100.69
   2   1   0 4615.64  100.99
   2   1   0 4522.15  100.09
   2   1   0 4682.93  100.69
   2   1   0 4516.45  101.39
  -2  -1   0 4529.75  100.09
   2  -1   0 4701.03  100.49
   2  -1   0 4640.34  100.79
  -2  -1   0 4648.33  100.99
  -2   1   0 4653.23  100.39
  -2   1   0 4627.24  100.79
  -2  -1   0 4609.34  101.49
  -3  -1   0  691.33   18.80
  -3  -1   0  670.93   18.00
   3   1   0  680.93   18.00
   3   1   0  709.23   17.50
   3   1   0  694.33   18.90
   3  -1   0  722.23   17.40
  -3  -1   0  678.73   16.40
  -3  -1   0  718.53   17.50
  -3   1   0  674.43   17.00
  -3   1   0  672.93   17.90
   3  -1   0  672.53   17.70
  -3   1   0  694.93   18.00
  -4   1   0  173.28    7.30
  -4  -1   0  164.58    7.60
  -4  -1   0  157.68    8.60
   4   1   0  167.28    8.30
  -4   1   0  180.88    8.70
   4  -1   0  159.08    8.00
   4  -1   0  160.38    7.60
  -4  -1   0  165.08    9.50
  -4   1   0  146.99    8.60
   4   1   0  152.88    7.70
   5  -1   0 1847.12   45.00
  -5   1   0 1850.61   44.20
  -5   1   0 1906.71   45.20
  -5  -1   0 1883.01   44.40
   5   1   0 1855.11   45.60
  -5  -1   0 1941.61   46.30
  -5   1   0 1912.81   45.70
   5  -1   0 1873.91   44.40
  -5  -1   0 1894.41   45.50
   5   1   0 1867.61   44.60
  -6  -1   0  474.95   16.50
  -6   1   0  424.66   16.40
  -6  -1   0  452.95   15.20
  -6   1   0  433.46   14.90
   6   1   0  444.06   15.50
  -6  -1   0  436.46   17.20
  -6   1   0  448.86   16.20
   6  -1   0  433.76   15.10
  -7  -1   0   16.10    6.90
  -7   1   0   25.70    6.50
   7   1   0   21.90    7.00
  -7  -1   0   10.20    7.70
   7  -1   0    8.60    6.90
  -7   1   0   -2.10    7.90
  -7   1   0    7.00    7.50
  -8  -1   0   32.90   10.10
  -8   1   0   29.70    7.50
  -8   1   0    6.80    9.00
   8  -1   0   17.00    8.50
   8   1   0   16.80    8.00
  -8  -1   0   11.90    7.90
  -9   1   0   18.20   10.50
   9  -1   0   11.90    9.00
   9   1   0   21.20   10.30
  -9  -1   0   19.70   11.10
   0   2   0   98.09    3.30
   0  -2   0  122.59    3.10
   0  -2   0   96.59    3.40
   0   2   0  112.69    3.70
   1   2   0 2691.03   59.49
   1   2   0 2747.72   59.29
  -1  -2   0 2775.82   59.29
   1   2   0 2664.83   59.99
  -1  -2   0 2742.03   59.99
  -1  -2   0 2724.33   60.09
   1   2   0 2693.03   59.29
  -1  -2   0 2700.73   59.39
  -2  -2   0  259.67    7.80
  -2   2   0  283.07    8.40
  -2  -2   0  297.37    8.40
   2   2   0  293.97    8.40
  -2   2   0  265.27    7.50
   2   2   0  276.27    9.80
   2  -2   0  270.97    7.80
   2   2   0  257.77    7.80
   2   2   0  284.87    8.90
   2  -2   0  275.37    8.20
  -2  -2   0  265.67    8.80
  -2  -2   0  277.27    9.80
   3  -2   0  220.58    7.90
   3   2   0  204.78    7.00
   3   2   0  205.78    9.60
  -3  -2   0  210.78    7.80
  -3   2   0  216.88    7.20
  -3  -2   0  205.48    9.40
  -3  -2   0  216.28    8.60
  -3  -2   0  209.88    6.90
  -3   2   0  215.38    8.00
   3   2   0  221.78    7.90
   4  -2   0  108.79    7.00
   4   2   0   99.29    5.60
  -4  -2   0  132.99    9.00
  -4  -2   0  118.39    7.80
   4   2   0  120.29    7.00
   4   2   0   99.69    7.80
  -4  -2   0  109.79    6.90
  -4  -2   0  104.59    5.40
  -4   2   0  104.99    7.40
  -4   2   0  102.59    7.50
   4  -2   0  123.29    6.80
  -4   2   0  113.89    6.10
  -5  -2   0   12.30    5.00
   5   2   0   17.10    5.00
  -5   2   0    0.90    5.10
  -5  -2   0   22.80    5.90
   5  -2   0    2.70    4.60
   5   2   0    3.60    5.20
  -5  -2   0   14.10    6.00
  -5   2   0   15.50    4.60
   5  -2   0   10.00    4.90
  -5  -2   0    7.00    3.60
  -5   2   0   18.60    5.90
  -6   2   0   10.10    6.60
  -6  -2   0   22.70    7.50
   6  -2   0   17.60    6.10
  -6  -2   0   26.90    7.10
  -6   2   0   16.50    7.00
   6   2   0   30.10    6.40
  -6   2   0   31.10    5.60
  -6  -2   0   27.30    6.20
   7  -2   0   35.20    7.60
   7   2   0   50.69    8.10
  -7   2   0   38.80    9.00
  -7  -2   0   42.70    9.10
  -7  -2   0   26.40    7.60
  -8   2   0   11.60    8.90
   8   2   0    2.40    8.00
  -8   2   0   30.40    7.50
  -8  -2   0   15.80    7.90
  -8  -2   0    9.90    8.90
   8  -2   0    5.10    7.50
  -9   2   0  124.99   14.30
   9  -2   0  123.39   13.20
  -9  -2   0  153.28   14.70
   9   2   0  139.59   14.70
  -9  -2   0  137.39   13.00
   0   3   0   -4.40    2.00
   0   3   0    2.60    1.60
   0   3   0    0.40    1.60
   0  -3   0   -4.30    2.00
   0  -3   0    2.80    1.80
  -1  -3   0  981.60   22.10
   1   3   0  927.21   22.30
   1   3   0  950.40   22.30
   1   3   0  978.60   23.20
  -1  -3   0  965.10   22.90
  -1  -3   0 1008.80   23.20
   1   3   0  971.80   22.10
   1  -3   0  984.60   21.80
  -1  -3   0  945.81   22.30
  -2   3   0  616.94   14.20
   2  -3   0  601.34   14.80
   2   3   0  587.24   14.90
  -2  -3   0  656.03   16.10
  -2  -3   0  604.04   15.50
   2   3   0  606.54   15.60
   2   3   0  579.64   15.00
  -2  -3   0  589.44   16.60
   2   3   0  557.94   16.50
  -2  -3   0  596.74   14.90
  -3   3   0 1218.78   28.50
  -3  -3   0 1267.87   29.50
   3  -3   0 1247.38   28.80
   3   3   0 1280.97   29.50
  -3  -3   0 1285.27   31.30
   3   3   0 1260.17   30.10
  -3  -3   0 1256.97   30.00
   3   3   0 1236.38   29.00
   3  -3   0 1212.18   29.30
  -3   3   0 1239.98   29.30
   3   3   0 1228.78   31.10
  -3  -3   0 1225.68   28.90
  -4  -3   0   29.70    4.80
   4  -3   0   40.90    4.80
   4   3   0   30.80    6.60
   4  -3   0   33.10    4.90
  -4  -3   0   32.70    6.30
  -4  -3   0   42.40    5.80
   4   3   0   34.70    6.00
  -4   3   0   35.40    5.50
   4   3   0   34.40    4.30
  -4   3   0   30.60    4.10
  -4  -3   0   28.50    4.00
  -5  -3   0  529.65   16.20
  -5  -3   0  529.45   14.80
   5  -3   0  528.35   15.80
  -5  -3   0  566.94   17.30
   5  -3   0  526.25   16.30
  -5  -3   0  530.15   18.20
   5   3   0  554.64   16.40
   5   3   0  542.75   14.90
  -5   3   0  521.15   16.20
  -5   3   0  546.95   15.20
  -5   3   0  549.45   16.90
  -6  -3   0   21.90    4.80
   6  -3   0   33.20    6.20
  -6   3   0   27.70    5.40
  -6  -3   0   14.30    5.80
  -6   3   0   19.00    6.30
  -6   3   0   25.70    6.90
   6   3   0   37.90    6.70
  -6  -3   0   21.10    7.20
   6   3   0   26.70    4.90
   7  -3   0  657.73   21.00
  -7   3   0  635.34   22.40
  -7   3   0  646.34   20.10
  -7   3   0  642.94   26.10
  -7  -3   0  680.03   21.90
   7   3   0  670.43   21.40
  -7  -3   0  668.03   22.90
  -8  -3   0  132.39   12.50
  -8   3   0  153.68   13.80
   8   3   0  108.49   11.70
  -8  -3   0  125.89   13.10
   8  -3   0  124.69   11.90
  -8   3   0  120.09   12.80
  -9   3   0   16.00   10.30
  -9  -3   0   12.60   10.90
   9   3   0    9.60    9.20
   0   4   0 2483.95   52.99
   0  -4   0 2373.06   53.39
   0   4   0 2371.36   53.39
   0  -4   0 2487.35   52.99
   0   4   0 2401.66   52.99
   1  -4   0 7275.87  158.48
  -1  -4   0 7275.37  159.08
   1   4   0 7263.57  158.88
   1   4   0 7175.98  158.98
  -1  -4   0 7487.15  158.78
  -1   4   0 7350.46  158.38
  -1  -4   0 7367.66  158.88
   1   4   0 7263.97  159.68
  -1  -4   0 7473.95  159.78
   1   4   0 7412.16  158.68
   2  -4   0 6809.72  144.09
  -2  -4   0 6609.54  144.49
   2   4   0 6641.04  144.39
   2   4   0 6574.64  144.79
  -2  -4   0 6776.52  145.89
   2   4   0 6582.64  145.79
   2   4   0 6569.34  144.39
  -2  -4   0 6531.65  144.59
  -2  -4   0 6647.04  144.49
   3  -4   0  162.38    6.90
   3   4   0  160.18    6.90
   3   4   0  161.08    9.30
  -3   4   0  166.78    5.90
  -3  -4   0  174.68    7.90
  -3  -4   0  169.38    6.80
  -3   4   0  166.88    7.20
  -3  -4   0  166.58    7.30
  -3  -4   0  159.98    9.20
   3   4   0  161.78    7.90
   3   4   0  165.28    7.20
  -4  -4   0   17.10    3.90
   4  -4   0   20.50    4.20
  -4  -4   0   14.20    5.80
   4  -4   0   22.50    4.60
  -4  -4   0   18.00    4.40
   4   4   0   14.30    4.50
  -4   4   0   17.30    3.50
   4   4   0    4.80    6.00
   4   4   0   11.60    3.80
  -4  -4   0   10.50    5.20
   4   4   0   14.20    5.30
  -5  -4   0  177.08    9.10
  -5  -4   0  149.79    7.50
  -5  -4   0  152.18   11.10
   5  -4   0  161.68    8.70
  -5   4   0  177.48    7.50
  -5   4   0  150.38    9.20
   5   4   0  180.38   10.50
   5   4   0  151.18    7.80
   5   4   0  161.98    9.00
  -5  -4   0  164.08    9.90
   6   4   0   55.79    7.30
  -6  -4   0   64.09    8.60
  -6   4   0   69.09    6.50
  -6  -4   0   57.99    7.50
   6   4   0   52.59    5.90
  -6  -4   0   49.70    5.60
  -6   4   0   66.49    8.30
   7   4   0    4.60    6.80
  -7   4   0   16.00    5.80
  -7  -4   0    5.10    7.60
  -7  -4   0   -4.60    5.00
   7   4   0   13.00    5.60
  -7   4   0    7.50    8.00
   7  -4   0    0.00    7.00
  -7  -4   0   -3.00    8.30
  -8  -4   0  219.28   15.00
  -8  -4   0  260.07   16.60
   8  -4   0  221.88   13.80
  -8   4   0  253.47   13.00
  -8   4   0  272.17   16.70
   8   4   0  255.07   14.90
  -9  -4   0   36.80   11.70
   9   4   0   23.20   10.20
  -9   4   0   42.00    9.00
   9  -4   0   38.10   10.30
  -9   4   0   50.59   11.60
   0   5   0    5.70    2.30
   0  -5   0   -0.90    2.80
   0   5   0    0.10    2.80
   0  -5   0    4.50    2.30
  -1  -5   0  264.57    7.50
  -1  -5   0  216.58    8.80
  -1  -5   0  233.18    7.80
  -1   5   0  236.58    7.10
  -1  -5   0  232.98    7.30
   1   5   0  258.27    7.80
   1   5   0  246.08    7.30
   1  -5   0  228.98    7.10
   1   5   0  200.08    8.70
   1   5   0  234.28    7.90
  -2  -5   0  410.06   11.40
  -2  -5   0  393.96   11.60
   2  -5   0  411.16   10.80
   2   5   0  378.36   11.60
   2   5   0  416.36   13.40
  -2  -5   0  430.76   13.40
   2   5   0  417.36   11.40
   2   5   0  391.06   11.90
  -2  -5   0  404.46   11.80
  -3  -5   0  548.85   15.80
  -3  -5   0  553.74   15.10
  -3   5   0  531.95   14.80
  -3  -5   0  556.74   15.40
  -3  -5   0  576.44   17.50
   3   5   0  570.64   16.40
   3   5   0  566.24   19.30
   3   5   0  556.64   15.20
   3   5   0  564.84   16.10
   4   5   0  337.17   14.20
   4   5   0  329.97   12.60
   4   5   0  350.26   11.60
   4  -5   0  345.67   11.20
  -4  -5   0  337.17   11.00
  -4  -5   0  337.27   12.30
  -4   5   0  348.27   10.00
  -4  -5   0  349.27   14.00
  -4  -5   0  337.07   11.60
   4   5   0  336.07   11.20
   5   5   0   69.19    6.20
   5   5   0   80.89    8.60
  -5  -5   0   65.09    6.90
   5  -5   0   59.89    6.40
  -5  -5   0   74.69    8.10
   5  -5   0   69.29    7.10
  -5  -5   0   42.00    8.20
  -5   5   0   61.59    7.00
  -5  -5   0   58.49    5.80
   5   5   0   70.69    6.90
  -5   5   0   63.89    5.60
  -6  -5   0  110.19   10.30
   6   5   0  118.39    8.20
   6  -5   0  122.39    9.10
  -6   5   0  124.29    7.70
  -6  -5   0  114.79    7.80
  -6   5   0  109.69   10.00
   6   5   0  121.19    9.40
   7  -5   0  459.25   17.70
  -7  -5   0  482.95   19.20
  -7   5   0  492.55   19.10
   7   5   0  507.05   16.60
  -7  -5   0  479.45   18.10
  -7  -5   0  455.95   15.80
  -7   5   0  459.85   16.00
   7   5   0  469.35   19.90
   8  -5   0  210.68   13.90
   8   5   0  213.58   12.20
   8   5   0  226.58   15.10
  -8   5   0  221.48   14.70
  -8  -5   0  193.18   15.80
  -8   5   0  216.48   12.30
   9  -5   0    7.10    8.70
   9   5   0    2.50    8.70
   9   5   0    5.50    6.90
  -9  -5   0   13.70   11.00
   0  -6   0   14.50    2.80
   0   6   0   16.00    2.80
   0   6   0   11.00    3.20
   0  -6   0    8.40    3.10
  -1  -6   0  572.34   14.10
   1   6   0  544.15   14.60
  -1  -6   0  528.45   15.30
  -1  -6   0  548.25   14.60
   1   6   0  557.14   14.30
   1  -6   0  539.55   13.90
   1   6   0  576.84   13.90
   1   6   0  510.15   15.40
  -1  -6   0  567.54   14.00
  -1   6   0  545.85   13.90
   2   6   0 2908.71   67.39
  -2  -6   0 2967.00   65.59
   2   6   0 2908.61   65.99
  -2  -6   0 2994.30   65.99
   2   6   0 2972.80   65.49
   2   6   0 2920.01   65.89
  -2  -6   0 2954.40   67.29
  -2  -6   0 2897.51   65.69
   3   6   0  431.26   13.20
  -3  -6   0  422.86   13.60
  -3  -6   0  475.65   15.70
  -3  -6   0  425.06   13.10
   3   6   0  412.16   13.90
   3   6   0  473.55   15.90
   3   6   0  468.35   13.20
  -3  -6   0  441.66   13.30
   3  -6   0  448.26   12.50
  -4  -6   0    6.60    4.90
   4   6   0    2.40    4.30
  -4  -6   0    5.00    5.00
  -4  -6   0   -1.60    5.80
   4   6   0   -4.90    5.60
   4   6   0   11.60    5.30
   4   6   0    1.90    4.10
  -4  -6   0   -2.30    3.80
   4  -6   0    9.50    3.90
   5  -6   0  193.68    9.20
   5  -6   0  166.98    8.90
   5   6   0  171.18   11.00
  -5  -6   0  175.08    8.70
   5   6   0  167.48    9.40
  -5  -6   0  177.78    9.40
   5   6   0  199.68    9.20
  -5   6   0  179.38    7.50
  -6  -6   0   20.30    7.50
   6   6   0    5.70    5.80
  -6   6   0   11.30    6.90
  -6  -6   0   11.20    5.10
   6   6   0    3.70    5.30
   6   6   0   13.30   10.50
  -7   6   0   70.99    7.30
   7   6   0   63.69    9.20
   7   6   0   55.89    7.80
  -7   6   0   52.49    9.50
  -7  -6   0   68.39   10.30
   7  -6   0   54.99    8.40
  -8   6   0   77.69    8.80
   8  -6   0   73.09   10.10
  -8   6   0   91.79   13.60
   8   6   0   60.49    8.80
   8   6   0   71.99   10.20
  -8  -6   0   83.99   12.90
   9   6   0   20.70    8.90
   9   6   0   24.40    7.70
  -9  -6   0   20.60   11.10
   9  -6   0   28.20    9.70
   0  -7   0   -2.50    3.10
   0   7   0   -1.40    3.00
   0   7   0    3.00    2.70
   0  -7   0   -5.20    2.50
   1   7   0 2582.04   58.19
   1   7   0 2645.14   58.69
  -1  -7   0 2621.84   57.89
  -1   7   0 2595.54   57.89
  -1  -7   0 2579.24   59.19
  -1  -7   0 2625.14   58.69
   1   7   0 2651.43   57.89
  -1  -7   0 2580.64   57.89
   1   7   0 2530.25   59.29
   1  -7   0 2588.04   57.99
   2   7   0 2114.09   47.20
  -2  -7   0 2069.99   48.80
  -2  -7   0 2035.50   47.00
   2   7   0 2030.90   47.50
   2   7   0 2040.20   48.90
  -2  -7   0 2053.79   47.10
   2   7   0 2037.80   47.40
  -2  -7   0 2105.49   47.60
   3   7   0   28.60    6.40
  -3  -7   0   29.00    4.60
  -3  -7   0   27.50    6.30
  -3  -7   0   31.60    4.70
   3   7   0   33.00    4.60
   3   7   0   31.30    5.30
  -3  -7   0   24.70    4.80
   3   7   0   30.30    4.90
   4  -7   0  321.57   12.10
  -4  -7   0  348.97   12.80
  -4  -7   0  339.97   14.80
   4   7   0  357.46   13.40
   4  -7   0  336.47   10.70
   4   7   0  339.37   11.90
  -4  -7   0  335.87   12.10
   4   7   0  353.46   12.10
   4   7   0  361.66   15.00
  -4  -7   0  349.77   12.00
  -5  -7   0   30.80    5.70
   5   7   0   29.10    7.40
   5   7   0   37.40    5.90
  -5  -7   0   33.90    8.80
   5  -7   0   27.20    5.50
   5   7   0   29.30    6.00
  -6  -7   0  371.16   16.40
   6   7   0  342.47   16.90
   6   7   0  383.26   14.10
   6   7   0  383.06   15.00
   7  -7   0  404.26   16.50
   7   7   0  450.85   16.60
   7   7   0  417.86   17.80
  -7   7   0  402.86   18.30
  -7  -7   0  432.56   18.60
   8   7   0   56.49   10.70
  -8  -7   0   37.50   11.10
   8  -7   0   48.20   10.00
  -8   7   0   39.10    7.10
   8   7   0   56.79    9.00
   9  -7   0    5.60    8.40
   9   7   0    4.00    7.70
  -9  -7   0   -9.80    9.20
  -9   7   0   -5.00   12.40
   0  -8   0   16.50    3.20
   0  -8   0    6.90    3.70
   0   8   0   13.30    3.80
   1   8   0   70.79    6.00
   1   8   0   75.79    5.60
   1   8   0   75.69    7.50
  -1  -8   0   85.99    6.20
  -1   8   0   74.09    5.30
  -1  -8   0   75.89    5.10
   1  -8   0   78.39    5.30
  -1  -8   0   77.69    5.30
  -1  -8   0   94.59    6.90
   1   8   0   79.49    6.00
  -2   8   0  145.59    6.10
  -2  -8   0  136.09    7.00
   2   8   0  140.49    7.60
  -2  -8   0  141.89    7.60
  -2  -8   0  158.98    9.20
   2   8   0  147.79    6.90
   2  -8   0  138.49    6.10
  -2  -8   0  144.79    7.00
   2   8   0  152.38    7.70
  -3  -8   0  345.47   11.90
   3   8   0  323.67   11.60
  -3  -8   0  321.37   11.30
  -3  -8   0  323.27   13.80
   3   8   0  325.97   11.10
   3   8   0  331.47   14.00
  -3  -8   0  336.17   11.60
   3   8   0  319.07   12.00
   4  -8   0   72.49    6.20
   4   8   0   66.89    8.60
  -4  -8   0   74.49    7.40
   4   8   0   62.69    6.50
  -4  -8   0   55.29    8.40
  -4  -8   0   64.99    6.60
   4   8   0   59.69    6.20
  -4  -8   0   56.39    6.30
   4   8   0   54.89    7.40
   5   8   0  121.59    8.80
  -5  -8   0  111.99    9.90
   5   8   0  137.99    9.10
   5   8   0  122.39   10.70
  -6   8   0  255.87   13.40
   6   8   0  260.87   12.40
   6   8   0  273.97   12.90
  -6  -8   0  261.97   14.40
   6   8   0  243.58   15.40
   7   8   0  233.68   13.90
   7   8   0  219.48   18.60
   7  -8   0  216.88   12.80
  -7  -8   0  230.68   15.30
   8   8   0   51.49   10.00
   8   8   0   47.50    9.10
   8  -8   0   51.19    9.80
   0  -9   0    3.20    3.00
   0  -9   0   -4.00    3.60
   0  -9   0   -2.00    2.60
   0   9   0   -3.30    3.60
  -1  -9   0  127.29    7.30
   1   9   0  124.79    8.40
   1   9   0  148.09    6.50
  -1  -9   0  137.79    7.90
  -1  -9   0  121.29    6.20
  -1   9   0  128.69    6.60
  -1  -9   0  141.59    6.50
   1   9   0  140.59    7.30
   1  -9   0  121.19    6.60
   2   9   0  217.48   11.00
  -2  -9   0  207.58    9.20
  -2  -9   0  198.08    8.40
  -2  -9   0  211.08   10.50
   2   9   0  216.98    9.10
   2   9   0  215.08    9.10
   2  -9   0  209.78    7.90
  -2   9   0  210.38    7.70
   2   9   0  212.68    8.30
  -3  -9   0  663.13   18.50
   3   9   0  628.24   20.50
   3   9   0  655.33   18.40
   3   9   0  609.94   18.80
  -3  -9   0  634.34   18.10
   3   9   0  631.14   17.50
  -3  -9   0  634.24   17.90
  -3  -9   0  609.24   20.40
   4   9   0  101.49    8.00
   4   9   0  104.69    9.50
   4   9   0   97.69    7.80
  -4  -9   0   88.69    8.30
  -5  -9   0  204.18   11.40
   5   9   0  185.08   12.80
   5   9   0  191.88   10.50
   5   9   0  186.08   10.50
   6   9   0   47.00    8.20
  -6  -9   0   66.69    9.80
   6   9   0   70.39    8.80
   6   9   0   68.29   11.30
   7   9   0  171.18   12.30
   7   9   0  167.28   13.00
  -7  -9   0  165.08   13.90
   7   9   0  152.38   16.10
   8   9   0   21.20    8.20
   8  -9   0   26.60    8.60
  -8   9   0   29.40   10.30
   8   9   0   40.30    9.90
   0 -10   0   31.30    3.80
   0  10   0   26.30    4.70
   0 -10   0   28.90    4.80
   1  10   0   57.29    5.80
  -1 -10   0   43.40    5.80
  -1  10   0   54.79    5.20
  -1 -10   0   54.59    5.80
   1  10   0   61.49    5.70
  -1 -10   0   51.69    5.10
   1  10   0   56.79    5.30
   1 -10   0   52.69    5.30
   1  10   0   41.60    6.20
  -2 -10   0  109.89    6.90
   2  10   0  114.19    6.80
  -2 -10   0  108.89    8.90
  -2  10   0  112.19    6.30
   2 -10   0  109.29    6.40
  -2 -10   0  116.19    6.90
   2  10   0  108.49    7.60
   2  10   0  113.69    9.50
   2  10   0  122.09    7.70
  -2 -10   0  112.29    7.50
  -3 -10   0   12.30    4.80
   3  10   0   11.70    6.60
   3  10   0    6.60    4.80
   3  10   0    4.20    5.50
  -3 -10   0    0.90    6.20
   3  10   0    8.70    4.50
   4  10   0  346.67   13.50
  -4 -10   0  363.06   14.00
   4  10   0  369.86   15.30
   4  10   0  351.66   13.00
   5  10   0   28.70    6.70
   5  10   0   43.50    9.30
   5  10   0   32.30    6.80
  -5 -10   0   17.20    7.40
   6  10   0   20.10    7.20
   6  10   0   15.80    7.40
   6  10   0   11.00    9.10
  -6 -10   0    0.10    7.40
  -7 -10   0    4.00    8.60
   7  10   0   15.60    7.80
   7  10   0   10.90    7.60
   7  10   0   22.70   11.40
   8 -10   0    8.80    8.20
   8  10   0   -6.30    7.60
   0  11   0    2.60    4.30
   0 -11   0    5.10    3.10
   0 -11   0    4.20    4.40
  -1 -11   0  989.70   24.90
   1  11   0 1013.80   26.20
   1  11   0  991.90   27.00
   1  11   0 1003.10   25.40
   1  11   0 1012.40   24.70
  -1 -11   0  978.60   26.40
   1 -11   0  968.90   25.40
  -1  11   0  973.10   25.30
  -1 -11   0 1029.10   26.30
   2  11   0   34.20    5.10
   2  11   0   29.10    5.40
   2  11   0   18.40    5.20
   2  11   0   13.90    6.30
   2 -11   0   19.40    4.40
  -2  11   0   21.90    4.40
  -2 -11   0   27.70    5.00
  -3 -11   0   59.79    9.10
  -3 -11   0   72.49    7.20
   3  11   0   63.59    7.30
   3  11   0   74.79    7.00
   3  11   0   72.59    8.30
   4  11   0   46.70    6.80
  -4 -11   0   63.69    7.90
   4  11   0   38.90    8.50
   4  11   0   43.30    7.30
   5  11   0   33.10    9.30
   5  11   0   49.80    7.80
   5  11   0   29.00    6.80
  -5 -11   0   33.70    8.10
   6  11   0   64.19    9.00
  -6 -11   0   70.79   10.50
   6  11   0   68.79   11.60
   6  11   0   58.09    8.90
   7  11   0   21.30    8.10
   7  11   0   35.60   11.70
   7  11   0   26.50    8.50
  -7 -11   0   20.80    9.40
   8  11   0   11.00    8.90
   8  11   0    7.40    9.10
   0 -12   0   16.10    5.10
   0  12   0   24.50    5.30
  -1 -12   0   76.39    7.90
  -1  12   0   74.49    6.90
   1  12   0   70.89    7.40
   1 -12   0   76.89    7.10
   1  12   0   78.19    6.50
   2  12   0    7.00    5.40
  -2 -12   0   -1.90    5.90
   2  12   0    4.70    4.50
   2 -12   0   11.50    4.40
  -2 -12   0    1.80    4.60
  -2  12   0   13.10    4.80
   2  12   0   15.70    5.40
   3  12   0   20.50    6.90
  -3 -12   0   10.40    5.50
   3  12   0   13.30    5.40
   3  12   0   11.30    6.00
   4  12   0   40.00    7.50
   4  12   0   40.80    6.80
  -4 -12   0   53.39    8.10
   5  12   0   -6.70    6.40
   5  12   0   -1.50    8.20
   5  12   0   -2.80    6.00
  -5 -12   0    2.30    7.10
  -6 -12   0   35.30    9.30
   6  12   0   19.80    7.50
   6  12   0   29.80    8.30
   6  12   0   31.10   11.00
   7  12   0   68.39   10.20
   7  12   0   47.60   12.40
   7  12   0   53.19   11.30
  -7 -12   0   59.39   10.70
   0  13   0    1.20    5.00
   1 -13   0   39.10    6.00
   1  13   0   36.80    6.50
   1  13   0   32.20    6.00
  -1  13   0   37.10    6.20
   1  13   0   45.70    5.60
   2  13   0  575.64   18.40
   2  13   0  550.64   16.40
   2 -13   0  533.75   16.50
   2  13   0  525.45   17.80
  -2  13   0  550.64   16.70
  -2 -13   0  531.45   16.20
  -2 -13   0  509.25   19.30
  -3 -13   0   36.30    6.60
   3  13   0   31.00    7.00
  -3  13   0   19.30    5.10
   3  13   0   30.60    7.50
   3 -13   0   27.70    5.70
   3  13   0   24.70    6.60
   4  13   0  341.27   15.10
   4  13   0  325.87   13.30
  -4 -13   0  319.17   14.60
   4  13   0  320.27   16.90
  -5 -13   0   21.20    8.50
   5  13   0    1.90    6.50
   5  13   0   14.00    9.10
   5  13   0   19.10    7.50
   6  13   0   85.09   10.80
   6  13   0   94.79   14.20
  -6 -13   0   96.09   11.80
   6  13   0   88.29   10.20
  -7 -13   0   18.80    9.50
   7  13   0   42.50    9.10
   7  13   0   25.90    9.70
   0  14   0    8.30    5.60
   1  14   0   51.29    8.20
  -1 -14   0   37.10    6.90
  -1  14   0   47.10    6.70
   2  14   0   10.50    6.50
  -2  14   0   -2.10    5.30
   2 -14   0    4.30    5.90
  -2 -14   0    3.50    5.80
   2  14   0   16.10    6.60
   2  14   0    5.10    6.00
   3  14   0    1.50    5.80
   3  14   0    2.70    6.90
  -3  14   0   -6.50    5.10
   3  14   0    2.20    6.60
  -3 -14   0   -1.30    5.50
   3 -14   0   -4.80    5.10
   4  14   0  189.58   12.80
  -4 -14   0  195.18   11.70
   4  14   0  200.88   14.70
   4  14   0  180.48   11.00
   5  14   0   -8.50    7.20
   5  14   0    5.40   10.20
  -5 -14   0   -0.30    7.10
   5  14   0    6.80    6.80
   6  14   0  111.39   13.40
  -6 -14   0  113.89   12.60
   6  14   0  100.59   16.20
   6  14   0  117.29   12.50
   0  15   0   10.50    8.20
  -1  15   0    7.10    6.30
   1  15   0    7.30    6.20
  -1 -15   0    4.90    5.80
   2  15   0   -1.00    5.60
  -2  15   0    8.50    6.20
   2  15   0    4.60    6.60
   2  15   0    2.20    7.10
   3  15   0   24.60    7.70
  -3 -15   0   24.20    6.30
  -3  15   0   10.70    5.60
   3  15   0   24.80    8.20
   3  15   0   27.90    6.50
   4  15   0   61.19    8.30
  -4 -15   0   55.79    8.50
   4  15   0   49.30    9.10
   4  15   0   58.59   11.40
  -5 -15   0  111.09   11.20
   5  15   0   94.39    9.90
   5  15   0  119.89   12.20
   5  15   0  107.79   14.60
   6  15   0   11.50    7.90
   6  15   0   -0.40    8.10
   0  16   0   89.79    9.40
  -1 -16   0  183.68   11.30
   1  16   0  201.88   12.50
  -1  16   0  198.48   11.80
   2  16   0  112.29    9.30
   2  16   0  122.09   11.20
  -2 -16   0  102.19    8.60
   2  16   0  109.09   11.60
  -2  16   0  109.89   10.10
   3  16   0   10.80    7.70
   3  16   0   -6.30    7.70
   3  16   0   -2.90    5.90
  -3 -16   0    3.80    5.30
  -3  16   0   -4.70    5.60
  -4 -16   0   24.70    7.40
   4  16   0    8.60    9.00
   4  16   0   28.80    8.70
   4  16   0   17.90    7.20
   5  16   0    8.30    8.70
  -5 -16   0   23.60    8.50
   0  17   0   11.40    7.20
   1  17   0  110.49   11.50
  -1  17   0  127.19   11.00
  -2  17   0   35.80    7.70
   2  17   0   14.10    7.90
  -3  17   0   31.40    7.30
   3  17   0   27.30    9.60
   3  17   0   45.50    9.50
  -3 -17   0   59.29    7.90
   3  17   0   49.80    7.80
  -4 -17   0   69.19    8.50
   4  17   0   51.09    8.30
   4  17   0   49.20   10.40
   0  18   0  168.18   12.60
  -1  18   0  122.69   11.70
   1  18   0  123.89   12.40
   2  18   0   69.39   10.20
  -2  18   0   53.29    9.00
   3  18   0   -0.10    8.20
   3  18   0   11.70    7.00
  -3  18   0    4.30    6.80
   0  19   0    0.80    7.70
  -1  19   0   -8.60    7.50
   1   0   1 6669.83  139.79
  -1   0   1 6204.28  139.59
  -1   0   1 6485.25  139.49
   1   0   1 6522.95  139.79
   1   0  -1 6222.68  139.59
   1   0   1 6689.73  139.39
  -1   0  -1 6524.45  139.69
  -1   0  -1 6409.66  139.79
   1   0   1 6487.35  139.69
  -2   0   1  439.36   12.00
   2   0   1  431.96   11.60
  -2   0  -1  440.46   11.90
   2   0   1  434.06   11.20
   2   0   1  426.26   11.90
  -2   0  -1  399.86   11.60
  -2   0   1  418.86   11.50
  -2   0  -1  399.96   11.00
   2   0  -1  440.26   11.10
   2   0  -1  409.56   11.50
  -2   0   1  454.05   11.10
   3   0  -1  136.89    6.10
  -3   0   1  107.39    7.10
   3   0   1  112.99    6.40
  -3   0  -1  111.79    6.80
  -3   0   1  129.69    6.80
  -3   0   1  113.19    5.60
  -3   0  -1  116.69    5.70
  -3   0  -1  115.69    7.90
   3   0   1  120.79    6.10
   4   0  -1    0.60    4.10
   4   0  -1    5.40    4.00
   4   0   1    1.50    4.10
  -4   0  -1    6.70    4.80
  -4   0  -1    2.00    3.70
  -4   0   1   -4.40    3.60
  -4   0   1    7.90    4.90
   4   0   1    2.40    3.80
  -4   0  -1   -0.30    4.50
  -4   0   1    3.70    4.50
  -5   0   1   26.20    6.30
   5   0   1   29.50    5.50
  -5   0   1   30.50    6.00
  -5   0   1   27.10    5.20
   5   0   1   30.20    5.60
  -5   0  -1   18.80    6.20
   5   0  -1   34.80    5.60
   5   0  -1   25.40    5.20
  -5   0  -1   31.00    6.50
  -6   0   1  198.68   11.20
  -6   0  -1  147.99   11.10
   6   0   1  167.88   10.00
  -6   0  -1  178.18   11.10
  -6   0   1  163.08   11.30
  -6   0   1  185.58    9.60
   6   0  -1  175.18    9.90
  -6   0  -1  192.18    9.80
  -7   0   1    8.80    7.60
  -7   0  -1   25.00    7.00
  -7   0   1   16.40    6.70
  -7   0  -1   24.80    8.40
   7   0  -1   29.90    7.40
   7   0   1   14.60    7.10
   8   0  -1    4.20    7.90
  -8   0  -1    7.90    9.10
  -8   0   1    7.90    7.10
  -8   0  -1    0.90    6.50
  -8   0   1   -9.00    8.40
   8   0   1    5.80    7.80
  -9   0  -1   58.69    9.60
   9   0  -1   43.40   10.20
  -9   0  -1   39.90   11.30
  -9   0   1   47.70    9.00
   9   0   1   43.50   10.30
  -9   0   1   39.90   11.00
   1   1  -1 2013.50   45.20
   1   1  -1 2042.10   45.10
  -1  -1  -1 2146.59   45.20
   1  -1   1 2034.60   44.90
  -1  -1  -1 2129.39   45.80
   1  -1   1 2101.79   45.20
  -1   1   1 2053.19   44.80
  -1  -1  -1 2024.80   45.00
  -1  -1  -1 2075.29   45.70
   1   1  -1 2000.80   44.90
   1   1   1 2044.00   45.00
  -1   1  -1 1993.10   44.20
   1   1   1 2033.20   44.30
  -1  -1   1 2060.99   45.10
   1   1   1 2040.00   44.70
   1   1   1 2058.39   44.50
  -1  -1   1 2075.49   44.50
  -1  -1   1 1980.10   44.60
  -1   1  -1 2036.50   44.50
  -1  -1   1 1999.60   44.30
   2  -1   1 1468.95   33.30
   2  -1   1 1447.06   33.30
   2   1  -1 1453.75   33.10
  -2   1   1 1455.55   33.20
   2   1  -1 1458.45   33.50
  -2  -1  -1 1478.25   32.60
  -2  -1  -1 1446.36   33.60
  -2   1   1 1462.75   33.40
   2  -1   1 1509.25   33.10
  -2   1   1 1456.65   32.80
  -2  -1  -1 1503.75   34.00
  -2  -1  -1 1496.15   33.20
   2   1  -1 1424.16   32.60
   2   1   1 1488.55   34.30
   2  -1  -1 1526.15   33.60
  -2  -1   1 1509.15   33.80
   2   1   1 1542.35   33.90
  -2   1  -1 1525.45   34.00
  -2  -1   1 1510.75   34.90
  -2  -1   1 1453.85   33.30
  -2   1  -1 1485.05   33.50
   2   1   1 1477.45   34.80
   2   1   1 1464.85   33.30
  -2   1  -1 1516.55   34.10
  -2  -1   1 1479.95   34.10
   2  -1  -1 1515.35   33.90
   3  -1   1  821.52   20.90
   3   1  -1  844.52   20.40
  -3   1   1  828.42   21.00
  -3   1   1  815.22   20.60
   3  -1   1  838.82   20.70
   3   1  -1  817.12   19.40
  -3  -1  -1  845.12   21.60
  -3  -1  -1  822.62   19.40
  -3   1   1  818.02   19.90
  -3  -1  -1  849.81   21.10
  -3  -1  -1  856.11   20.40
   3   1  -1  819.12   21.00
   3  -1   1  813.62   20.10
   3   1   1  878.41   22.90
  -3   1  -1  875.91   22.10
   3  -1  -1  883.61   21.40
  -3   1  -1  895.91   21.30
  -3  -1   1  936.41   22.70
  -3  -1   1  866.11   22.90
   3   1   1  871.51   20.70
  -3   1  -1  866.81   22.10
  -3  -1   1  893.11   22.20
   3   1   1  897.81   22.20
   3   1   1  904.11   21.70
   3  -1  -1  882.11   21.90
   4   1  -1  398.36   13.30
  -4   1   1  403.66   13.60
  -4   1   1  422.86   14.20
  -4   1   1  403.16   12.00
  -4  -1  -1  408.36   12.40
  -4  -1  -1  407.66   13.50
   4   1  -1  422.66   12.50
   4  -1   1  408.66   12.40
   4  -1   1  393.36   12.80
  -4  -1  -1  425.86   14.10
  -4  -1   1  398.46   12.20
  -4  -1   1  415.56   13.20
  -4   1  -1  406.76   13.20
   4  -1  -1  403.86   12.80
   4   1   1  403.06   13.20
   4   1   1  408.66   11.00
  -4   1  -1  387.96   11.90
  -4  -1   1  409.66   14.20
  -4   1  -1  419.46   13.30
   4   1   1  410.46   12.50
   4   1   1  406.56   14.30
   4  -1  -1  406.06   12.30
  -5   1   1  160.78    9.90
   5   1  -1  160.58    9.30
   5  -1   1  164.68    8.70
  -5  -1  -1  188.38   10.50
  -5  -1  -1  170.38    8.70
   5   1  -1  185.08    9.00
   5  -1   1  143.09    8.90
  -5  -1  -1  180.48   10.10
  -5   1   1  166.88    8.30
  -5   1   1  187.48    9.70
  -5   1  -1  173.98    9.80
   5   1   1  177.58    9.80
  -5  -1   1  171.68   10.60
  -5   1  -1  171.08    9.80
  -5  -1   1  156.78    8.50
  -5  -1   1  182.88    9.70
  -5   1  -1  161.28    8.20
   5   1   1  186.68    9.10
   5  -1  -1  182.68    8.80
   5  -1  -1  168.38    9.20
   6  -1   1  451.75   15.50
  -6   1   1  429.66   18.40
  -6  -1  -1  443.36   15.20
  -6  -1  -1  470.95   16.70
  -6   1   1  477.85   16.40
  -6  -1  -1  421.26   17.10
   6   1  -1  456.15   15.50
  -6   1   1  443.76   14.70
  -6   1  -1  435.56   16.40
   6  -1  -1  435.16   15.20
  -6  -1   1  443.66   17.30
  -6   1  -1  466.45   16.80
   6   1   1  427.66   15.50
  -6  -1   1  453.25   15.30
  -6  -1   1  465.85   16.30
  -6   1  -1  439.76   14.90
  -7  -1  -1  135.19   12.00
   7  -1   1  141.09   10.40
  -7   1   1  147.69   10.10
  -7  -1  -1  130.69   10.50
  -7   1   1  145.99   12.20
   7   1  -1  145.59   11.10
  -7   1   1  117.99   12.60
  -7  -1   1  139.89   12.00
  -7   1  -1  113.89   12.20
  -7   1  -1  163.28   12.10
  -7  -1   1  153.98   10.40
   7   1   1  160.68   11.20
  -7   1  -1  157.78    9.90
   7  -1  -1  140.29   11.00
  -8   1   1   54.49    8.50
   8   1  -1   64.39    9.60
  -8   1   1   48.20   10.30
  -8  -1  -1   43.80   10.30
   8  -1   1   54.89    9.80
  -8  -1  -1   58.69    8.80
  -8   1  -1   48.70   10.30
   8  -1  -1   58.79    9.50
  -8  -1   1   45.10    9.10
  -8  -1   1   56.09   11.00
  -8   1  -1   55.29    8.70
   9  -1   1    6.70    8.80
   9   1  -1    2.50    8.80
  -9  -1  -1   16.90    8.50
  -9   1   1   23.90   10.30
  -9   1   1   22.10    7.60
  -9  -1  -1   12.00   10.00
   9   1   1    4.50    9.00
  -9   1  -1   -0.80    9.80
  -9  -1   1   26.00    8.60
  -9  -1   1   12.60    9.80
   9  -1  -1    9.30    8.30
   0  -2   1 1661.23   37.30
   0  -2   1 1773.92   37.20
   0  -2  -1 1671.23   37.20
   0  -2  -1 1660.93   37.20
   0   2  -1 1674.73   37.30
   0   2  -1 1760.32   37.20
   0   2  -1 1707.93   37.10
   0   2   1 1756.62   37.60
   0   2   1 1661.03   37.20
   1   2  -1  266.77    7.00
  -1  -2  -1  253.47    7.40
  -1  -2  -1  256.37    7.00
   1   2  -1  252.47    7.00
   1   2  -1  259.57    7.30
  -1  -2  -1  263.97    7.00
  -1  -2  -1  276.27    8.20
   1   2  -1  244.58    8.10
   1  -2   1  260.47    6.90
   1   2   1  247.78    6.70
  -1  -2   1  232.68    6.70
  -1   2  -1  241.28    6.60
   1   2   1  234.08    7.80
  -1  -2   1  233.28    6.90
   1   2   1  236.58    7.00
  -1  -2   1  244.78    7.90
  -1   2  -1  250.57    6.10
   1   2   1  232.68    6.70
  -1  -2   1  251.37    6.70
   2   2  -1  723.13   18.80
  -2  -2  -1  726.13   18.10
  -2  -2  -1  724.23   17.30
   2  -2   1  746.83   17.70
   2   2  -1  719.73   17.20
  -2  -2  -1  749.33   17.60
   2   2  -1  742.23   17.60
  -2  -2  -1  717.33   18.80
  -2   2   1  715.63   16.90
   2  -2   1  723.33   17.20
   2   2  -1  718.63   18.00
  -2   2  -1  786.32   18.30
  -2   2  -1  800.42   19.00
   2   2   1  795.72   19.50
  -2  -2   1  798.72   19.30
   2   2   1  769.52   20.20
   2  -2  -1  789.42   18.80
   2   2   1  805.62   19.00
   2   2   1  777.92   18.60
  -2  -2   1  781.42   18.60
  -2  -2   1  825.62   19.00
  -2  -2   1  781.82   20.20
   3   2  -1  263.37    8.20
  -3  -2  -1  260.97   10.40
  -3   2   1  284.17    8.40
   3   2  -1  266.27    9.10
  -3   2   1  277.27    9.30
   3  -2   1  282.17    9.30
  -3   2   1  256.97    9.30
   3  -2   1  311.77    8.80
  -3  -2  -1  276.77    9.10
  -3  -2  -1  293.97   10.00
   3   2  -1  292.37    9.90
  -3  -2  -1  275.87    8.30
   3   2   1  293.77    9.40
  -3  -2   1  279.77    8.40
  -3   2  -1  304.67    9.70
  -3  -2   1  317.87   10.20
  -3   2  -1  315.37    8.80
   3   2   1  313.67   10.40
  -3   2  -1  268.07    9.30
   3  -2  -1  282.17    9.30
   3   2   1  277.07   11.00
  -3  -2   1  267.27   10.90
   3   2   1  286.87    8.60
  -3  -2   1  279.37    9.30
  -4   2   1  132.59    7.70
  -4  -2  -1  138.89    5.90
  -4   2   1  121.09    6.40
   4   2  -1  124.69    8.10
   4   2  -1  126.29    7.10
  -4   2   1  121.59    7.80
   4   2  -1  123.19    5.90
   4  -2   1  124.39    7.30
  -4  -2  -1  124.19    6.90
  -4  -2  -1  129.79    8.20
  -4  -2  -1  123.79    8.90
  -4   2  -1  123.99    7.50
  -4   2  -1  117.39    8.90
   4   2   1  119.99    6.00
  -4  -2   1  116.29    8.90
  -4  -2   1  132.79    7.90
   4   2   1  127.29   10.70
  -4   2  -1  114.69    6.30
  -4  -2   1  120.99    7.00
   4  -2  -1  125.09    6.70
  -4  -2   1  116.19    5.70
   4   2   1  129.99    7.20
   4  -2  -1  110.79    7.00
   5   2  -1  352.86   12.10
  -5   2   1  345.77   12.60
   5  -2   1  325.47   12.20
  -5  -2  -1  357.56   13.40
  -5   2   1  343.27   11.30
   5   2  -1  338.07   10.20
   5  -2   1  325.57   11.90
  -5  -2  -1  338.17   11.90
  -5  -2  -1  352.16   14.10
  -5  -2  -1  321.57   10.30
  -5   2   1  328.37   12.70
   5   2   1  344.07   11.90
   5  -2  -1  310.47   11.40
  -5   2  -1  313.07   10.90
   5  -2  -1  307.67   11.70
  -5   2  -1  305.87   12.40
  -5  -2   1  313.27    9.70
  -5  -2   1  322.67   12.50
  -5   2  -1  315.67   12.20
  -5  -2   1  314.87   11.50
  -5  -2   1  314.17   13.60
   5   2   1  303.77   12.50
   5   2   1  315.77   10.00
   6  -2   1   27.80    6.50
  -6   2   1   25.50    6.80
  -6  -2  -1   53.19    7.90
  -6  -2  -1   23.30    7.70
   6   2  -1   36.40    6.70
  -6   2   1   32.60    7.10
  -6   2   1   45.00    6.00
  -6  -2  -1   48.30    7.10
  -6  -2   1   33.20    6.40
   6   2   1   42.20    6.70
  -6   2  -1   33.90    7.40
   6   2   1   34.60    4.90
   6  -2  -1   39.80    6.60
  -6  -2   1   40.20    7.90
  -6   2  -1   42.50    6.10
  -6  -2   1   44.90    7.80
  -7   2   1  192.98   16.70
   7  -2   1  182.78   11.70
  -7   2   1  175.78   13.10
  -7  -2  -1  194.98   11.90
   7   2  -1  199.78   12.30
  -7  -2  -1  181.68   13.10
  -7   2   1  182.58   10.60
   7  -2  -1  163.78   11.40
  -7   2  -1  204.88   13.00
   7   2   1  194.78   11.70
  -7   2  -1  156.58   13.10
  -7  -2   1  181.08   11.70
  -7  -2   1  186.98   13.00
  -7   2  -1  202.88   10.80
   8   2  -1   24.80    8.90
  -8   2   1   29.00    7.10
  -8   2   1   17.70    9.10
  -8  -2  -1   22.30    9.80
  -8  -2  -1   18.00    9.30
   8  -2   1   10.90    7.60
  -8  -2   1   22.70    9.70
  -8   2  -1   28.30    9.40
  -8  -2   1   23.40    8.20
  -8   2  -1   47.00    8.00
   8   2   1   15.20    8.60
   8  -2  -1   19.00    8.20
  -9   2   1   49.30    7.80
   9  -2   1    4.10    8.80
  -9   2   1   12.60   11.10
  -9  -2  -1   27.70    9.20
   9   2  -1   24.80    9.60
  -9  -2  -1   10.70   10.40
  -9   2  -1   29.40   10.90
   9  -2  -1   18.50    9.60
  -9  -2   1   30.70   10.50
  -9  -2   1   10.10    8.70
   9   2   1   23.20    9.40
   0  -3   1  419.86    9.70
   0   3  -1  414.96    9.60
   0   3  -1  388.06    9.80
   0  -3  -1  407.76    9.90
   0  -3   1  401.86    9.90
   0   3   1  357.66    9.80
   0  -3  -1  370.96    9.90
   0   3  -1  381.96    9.50
   0   3   1  423.36   10.10
   1  -3   1  291.57    7.50
   1   3  -1  260.77    8.90
  -1  -3  -1  272.37    7.90
  -1  -3  -1  259.97    7.80
  -1  -3  -1  287.57    9.00
   1   3  -1  268.67    7.90
   1   3  -1  268.57    7.80
   1   3  -1  275.17    7.60
  -1  -3  -1  281.47    7.60
   1   3   1  286.97    8.10
  -1   3  -1  290.67    7.10
   1   3   1  272.37    9.00
   1   3   1  289.17    7.70
  -1   3  -1  282.57    7.60
  -1  -3   1  289.17    7.90
  -1  -3   1  284.97    8.00
  -1  -3   1  270.97    9.10
  -1  -3   1  286.97    8.00
   1   3   1  283.47    8.10
   2  -3   1 1457.55   32.20
   2   3  -1 1366.16   31.40
   2   3  -1 1305.87   32.80
  -2  -3  -1 1370.46   31.30
   2   3  -1 1379.56   31.90
   2   3  -1 1382.36   31.50
   2  -3   1 1353.06   31.40
  -2  -3  -1 1376.16   32.90
  -2  -3  -1 1371.46   31.90
  -2  -3  -1 1392.46   31.60
  -2  -3   1 1335.57   32.60
   2   3   1 1359.96   31.60
  -2  -3   1 1338.07   31.00
  -2   3  -1 1374.96   31.00
   2   3   1 1308.57   32.50
   2   3   1 1367.86   31.10
   2   3   1 1383.66   31.20
  -2   3  -1 1395.56   30.40
  -2  -3   1 1373.16   31.50
   3   3  -1  393.56   11.20
   3   3  -1  362.76   10.60
  -3  -3  -1  384.36   12.00
  -3  -3  -1  368.06   10.60
  -3  -3  -1  372.66   13.00
   3  -3   1  357.16   10.60
   3  -3   1  379.86   11.20
  -3   3   1  360.46   10.00
  -3  -3  -1  383.46   11.10
   3   3   1  419.36   11.80
  -3   3  -1  408.96   11.90
   3   3   1  385.36   13.50
  -3  -3   1  423.46   11.90
  -3   3  -1  384.86   10.70
   3   3   1  394.86   12.40
  -3  -3   1  415.36   12.30
  -3  -3   1  381.26   11.10
   3   3   1  395.36   11.20
  -3  -3   1  404.16   13.60
   3  -3  -1  398.26   11.50
   4   3  -1  123.49    6.40
   4  -3   1  144.49    7.00
   4   3  -1  146.29    8.60
  -4   3   1  128.59    6.30
  -4  -3  -1  140.09    6.30
   4  -3   1  131.89    7.50
  -4  -3  -1  141.49    7.40
  -4   3   1  134.69    7.80
  -4  -3  -1  147.69    9.50
  -4  -3  -1  131.49    8.40
   4  -3  -1  121.79    7.20
  -4  -3   1  142.29    9.50
   4  -3  -1  132.89    6.90
   4   3   1  125.59    8.40
   4   3   1  134.59    9.70
  -4   3  -1  117.99    6.20
  -4  -3   1  121.29    8.10
  -4  -3   1  134.49    7.30
   4   3   1  131.79    6.50
  -4  -3   1  134.79    6.10
   4   3   1  145.19    7.40
  -5  -3  -1  372.66   12.50
  -5  -3  -1  353.46   11.00
  -5   3   1  336.67   11.30
   5   3  -1  354.66   11.00
  -5   3   1  341.77   12.80
   5  -3   1  336.77   12.40
   5   3  -1  351.56   12.50
   5   3  -1  348.67   13.60
   5  -3   1  348.77   12.20
  -5  -3  -1  368.16   13.80
  -5  -3  -1  351.36   14.60
  -5   3   1  348.87   12.70
   5  -3  -1  349.87   12.60
  -5   3  -1  347.77   13.20
   5  -3  -1  349.96   12.10
  -5  -3   1  374.36   13.60
   5   3   1  345.27   13.30
   5   3   1  361.16   12.70
  -5   3  -1  350.56   11.40
  -5  -3   1  349.27   11.10
  -5   3  -1  358.56   12.60
   5   3   1  363.56   11.20
  -5  -3   1  362.26   14.90
  -5  -3   1  364.36   12.70
   6  -3   1   84.59    8.20
  -6  -3  -1   94.69    9.50
  -6  -3  -1   78.19    8.10
  -6   3   1   64.79    6.90
  -6   3   1   68.69    7.80
   6   3  -1   73.49    6.40
  -6  -3  -1   65.69    6.20
   6   3  -1   89.99    8.40
  -6   3   1   93.69    9.00
  -6   3  -1   86.49    7.00
   6   3   1   69.59    6.60
  -6   3  -1   76.49    7.90
  -6  -3   1   73.29    7.70
  -6  -3   1   70.19    6.30
  -6   3  -1   90.29    9.20
   6  -3  -1   83.69    8.70
  -6  -3   1   88.99    9.40
   6   3   1   90.79    8.40
  -7  -3  -1   72.99    9.30
   7   3  -1   79.19    9.10
  -7  -3  -1   77.09   10.40
  -7   3   1   57.99    9.70
  -7   3   1   83.99   10.20
  -7   3   1   98.49    8.50
   7  -3   1   73.99    8.90
  -7  -3   1   75.49    9.90
  -7  -3   1   74.69    9.30
   7  -3  -1   64.19    8.50
   7   3   1   71.59    9.00
   7   3   1   78.99    7.60
  -7   3  -1   93.99    8.50
  -8   3   1  156.58   10.20
  -8  -3  -1  126.39   13.40
   8   3  -1  149.19   12.40
  -8   3   1  153.98   13.10
  -8  -3  -1  140.09   11.70
   8  -3   1  139.49   12.00
  -8   3  -1  168.88   11.00
  -8  -3   1  135.29   13.20
   8   3   1  128.39   12.80
   8  -3  -1  154.88   12.70
  -8  -3   1  127.99   13.70
  -8   3  -1  135.19   13.30
  -9  -3  -1   31.40   11.50
   9  -3   1    5.30    8.90
   9   3  -1   15.60   10.10
  -9   3   1   11.00   11.00
   9  -3  -1   17.50   10.00
   9   3   1   23.30   10.00
  -9  -3   1   16.30   10.30
  -9   3  -1   23.00   10.80
  -9  -3   1   14.90    9.30
   0   4   1  832.32   19.50
   0   4  -1  800.22   19.30
   0  -4  -1  809.02   19.40
   0  -4  -1  830.62   19.30
   0   4   1  817.22   19.40
   0  -4   1  865.31   19.00
   0  -4   1  817.92   19.40
   0   4  -1  856.61   19.10
   0   4  -1  833.02   19.00
   1  -4   1 1174.48   26.90
  -1  -4  -1 1181.28   28.30
  -1  -4  -1 1196.68   27.60
  -1   4   1 1181.18   26.80
   1   4  -1 1225.78   27.50
   1   4  -1 1227.98   27.30
   1   4  -1 1192.38   27.60
  -1  -4  -1 1211.08   27.40
   1   4  -1 1107.89   28.30
   1  -4   1 1251.07   27.00
  -1  -4  -1 1225.78   27.20
  -1   4  -1 1155.08   26.20
  -1  -4   1 1122.39   27.70
   1   4   1 1166.68   26.50
  -1  -4   1 1162.68   26.90
  -1  -4   1 1198.68   26.70
   1   4   1 1127.29   27.70
   1   4   1 1179.78   27.00
  -1   4  -1 1212.08   26.00
  -1   4  -1 1191.78   26.40
   1  -4  -1 1134.39   26.20
  -1  -4   1 1184.78   26.80
   1   4   1 1157.58   26.80
  -2  -4  -1 1255.07   29.90
  -2  -4  -1 1296.77   30.20
   2   4  -1 1274.27   29.90
   2   4  -1 1320.87   29.90
   2   4  -1 1293.27   30.30
  -2  -4  -1 1304.47   31.40
   2   4  -1 1275.07   31.40
  -2  -4  -1 1287.57   29.90
   2  -4   1 1309.97   29.60
  -2  -4   1 1236.48   29.00
   2   4   1 1252.97   28.90
  -2  -4   1 1293.17   29.10
   2   4   1 1196.48   30.50
   2   4   1 1226.18   29.40
   2   4   1 1249.88   29.10
  -2  -4   1 1241.68   30.50
  -2  -4   1 1275.67   29.30
  -2   4  -1 1275.27   28.10
  -3  -4  -1  109.99    6.10
   3   4  -1  107.39    7.10
   3  -4   1   99.39    5.40
  -3   4   1  104.59    4.80
  -3  -4  -1  102.09    5.70
   3   4  -1  101.99    5.90
   3   4  -1  114.29    8.30
  -3  -4  -1  110.79    8.10
   3  -4   1   99.99    5.90
  -3  -4  -1  104.09    7.00
   3   4  -1  106.99    6.20
  -3   4  -1  123.99    5.30
   3   4   1  124.39    6.50
  -3  -4   1  129.59    8.70
   3   4   1  126.19    8.80
   3   4   1  133.49    7.40
   3   4   1  116.59    6.30
   3  -4  -1  120.89    6.10
  -3  -4   1  126.49    6.10
  -3  -4   1  128.89    7.20
  -3  -4   1  140.69    6.80
  -3   4  -1  122.59    6.50
   4  -4   1   50.69    6.30
  -4  -4  -1   38.60    6.20
   4   4  -1   58.29    6.70
  -4  -4  -1   55.59    5.50
  -4  -4  -1   38.60    6.80
   4  -4   1   57.39    5.60
   4   4  -1   55.99    5.00
  -4  -4  -1   45.60    4.70
   4   4  -1   54.09    5.60
  -4   4   1   46.30    4.30
  -4   4   1   48.20    5.70
   4   4   1   47.10    6.30
  -4   4  -1   49.20    4.50
   4   4   1   50.79    5.10
  -4   4  -1   55.09    5.80
  -4  -4   1   58.69    6.50
   4   4   1   43.70    5.40
  -4  -4   1   58.29    5.60
   4  -4  -1   54.89    4.90
  -4  -4   1   42.20    4.60
   4   4   1   45.30    7.30
  -4  -4   1   43.30    7.00
   4  -4  -1   49.80    5.30
  -5  -4  -1  536.75   19.20
   5   4  -1  549.85   18.10
   5  -4   1  558.94   16.00
  -5   4   1  522.25   15.20
  -5  -4  -1  560.24   17.00
   5  -4   1  544.55   16.70
  -5  -4  -1  552.34   15.60
  -5   4   1  574.84   17.10
   5   4  -1  561.04   15.60
   5   4  -1  558.44   16.70
  -5  -4  -1  573.74   18.10
  -5  -4   1  552.24   19.70
   5  -4  -1  556.74   16.60
   5  -4  -1  549.95   16.10
  -5  -4   1  567.54   17.70
   5   4   1  551.74   18.20
  -5   4  -1  538.25   15.30
   5   4   1  557.94   16.90
   5   4   1  573.54   19.50
  -5  -4   1  570.14   19.60
   5   4   1  551.74   15.80
  -5  -4   1  554.24   15.60
  -5   4  -1  551.74   17.30
   6   4  -1   10.30    6.10
   6  -4   1   33.40    6.40
  -6  -4  -1   22.60    7.20
  -6   4   1   17.30    6.60
   6   4  -1   23.90    7.60
  -6   4   1   20.40    5.10
  -6  -4  -1   10.50    4.50
   6   4  -1    7.50    4.70
  -6  -4  -1   21.80    6.40
   6   4   1   24.50    6.30
  -6  -4   1   12.10    6.00
   6   4   1   10.90    4.90
   6  -4  -1   16.00    6.00
  -6  -4   1   22.60    7.40
  -6  -4   1   13.30    4.40
  -6   4  -1    9.10    6.50
  -6   4  -1   16.40    5.00
   7   4  -1   27.80    6.00
  -7  -4  -1   19.40    8.50
  -7   4   1   36.80    8.60
  -7  -4  -1   19.50    5.40
  -7  -4  -1   32.50    7.80
   7   4  -1   50.79    8.40
  -7   4   1   47.90    6.60
   7  -4   1   30.80    7.80
  -7  -4   1   36.10    8.90
  -7   4  -1   20.80    8.50
   7   4   1   39.00    7.70
   7  -4  -1   17.60    7.40
  -7   4  -1   32.60    6.60
  -7  -4   1   17.10    5.80
  -7  -4   1   25.10    8.50
  -7   4  -1   11.60    7.90
   7   4   1   30.50    6.20
  -8   4   1   37.50   10.00
   8  -4   1   34.00    9.00
  -8  -4  -1   30.60   10.30
   8   4  -1   25.80    6.80
   8   4  -1   31.90    8.60
  -8  -4  -1   31.00    8.70
  -8  -4   1   33.00    8.80
  -8  -4   1   44.60   10.80
   8   4   1   37.00    8.80
   8  -4  -1   39.70    8.90
  -8   4  -1   54.59    7.70
  -8   4  -1   36.00   10.60
   8   4   1   37.70    6.80
  -9  -4  -1  125.99   15.00
  -9   4   1  122.19   14.90
  -9   4   1  139.09   10.90
   9   4  -1  128.99   13.60
  -9  -4   1  126.29   15.40
   9   4   1  104.99   12.50
  -9   4  -1  139.29   16.20
  -9   4  -1  149.69   11.10
   9  -4  -1  134.79   13.60
   0  -5  -1  716.83   17.10
   0   5  -1  689.03   16.60
   0   5   1  680.83   17.10
   0   5   1  703.83   17.30
   0   5  -1  724.13   16.70
   0   5  -1  690.93   17.10
   0  -5   1  708.03   17.20
   0  -5  -1  712.83   17.20
   0  -5   1  730.33   17.10
  -1  -5  -1   97.99    5.60
  -1  -5  -1  118.39    5.10
   1   5  -1  101.29    5.50
   1   5  -1  104.19    6.70
  -1  -5  -1  120.39    5.30
  -1  -5  -1  113.99    6.50
   1  -5   1  105.69    4.80
   1   5  -1  120.89    5.20
  -1   5   1  103.49    4.80
   1   5  -1  112.59    5.50
   1   5   1   97.89    5.10
  -1   5  -1   84.19    4.40
   1   5   1  104.39    4.60
  -1  -5   1   83.89    5.20
   1   5   1   73.89    6.50
   1   5   1   78.19    5.20
  -1  -5   1  102.69    4.80
  -1  -5   1   99.19    5.60
  -1  -5   1   88.59    6.50
   2   5  -1  929.11   23.00
   2   5  -1  875.01   22.60
  -2  -5  -1  950.00   22.70
   2  -5   1  943.01   22.10
  -2  -5  -1  943.51   22.80
   2   5  -1  935.31   24.30
  -2  -5  -1  948.91   22.50
   2   5  -1  942.01   22.50
  -2  -5  -1  956.00   24.30
   2   5   1  966.50   23.10
   2   5   1  975.90   23.70
   2   5   1  947.31   23.40
  -2  -5   1  993.90   25.00
  -2  -5   1  990.80   23.30
  -2   5  -1  968.60   22.80
  -2  -5   1  949.31   23.40
  -2  -5   1  968.60   23.40
   2   5   1  945.41   24.90
   3   5  -1   36.90    5.40
  -3  -5  -1   41.10    6.30
  -3  -5  -1   26.90    4.20
   3   5  -1   31.90    4.40
   3  -5   1   49.90    5.00
   3   5  -1   24.10    7.10
   3   5  -1   38.70    5.40
  -3  -5  -1   34.80    5.30
  -3  -5  -1   34.20    4.70
   3   5   1   32.00    4.60
   3   5   1   32.60    5.40
  -3  -5   1   31.80    4.50
  -3  -5   1   28.40    4.40
  -3  -5   1   31.30    4.80
   3   5   1   35.40   10.00
  -3   5  -1   32.90    4.60
  -3  -5   1   28.10    6.00
   4  -5   1  560.74   16.00
  -4  -5  -1  571.84   18.70
   4  -5   1  570.04   15.40
   4   5  -1  586.84   15.90
   4   5  -1  572.44   16.40
  -4  -5  -1  577.54   15.80
  -4  -5  -1  560.24   16.30
  -4  -5  -1  566.94   17.10
   4   5  -1  566.74   17.40
  -4  -5   1  607.84   17.60
  -4   5  -1  577.94   15.30
  -4  -5   1  596.24   16.90
  -4  -5   1  613.84   19.40
   4   5   1  579.34   17.80
   4   5   1  579.24   19.20
  -4   5  -1  616.84   16.90
   4  -5  -1  579.24   16.30
  -4  -5   1  583.44   16.30
   4   5   1  614.54   16.50
   4   5   1  589.44   16.80
  -5   5   1   50.29    6.70
  -5   5   1   46.00    5.00
  -5  -5  -1   37.80    7.70
   5  -5   1   48.60    6.20
  -5  -5  -1   39.90    6.10
   5  -5   1   62.39    6.10
  -5  -5  -1   48.30    5.30
   5   5  -1   53.79    5.60
   5   5  -1   54.49    6.50
   5   5  -1   51.99    7.80
  -5  -5   1   49.99    5.40
   5   5   1   55.59    6.50
  -5  -5   1   62.19    6.80
  -5  -5   1   67.39    7.60
   5   5   1   61.09    6.00
  -5   5  -1   49.50    5.40
   5  -5  -1   47.00    5.80
   5   5   1   55.09    8.20
  -5  -5   1   36.70    7.90
   5   5   1   54.89    7.60
   6   5  -1  104.39   11.20
   6   5  -1  114.49    8.00
   6   5  -1  117.79    9.50
  -6  -5  -1  121.59   10.50
  -6  -5  -1   95.39    7.70
  -6   5   1  116.29    9.70
  -6   5   1  128.29    7.40
  -6   5  -1  103.29    7.30
   6  -5  -1   95.79    8.60
   6   5   1   98.39    9.20
   6   5   1  114.49    8.30
  -6   5  -1  103.59   10.00
  -6  -5   1  111.49    7.70
  -6  -5   1  110.79   10.00
  -7   5   1   45.50    8.90
  -7  -5  -1   26.00    7.80
  -7  -5  -1   54.49    9.50
   7   5  -1   37.30    6.40
   7  -5   1   44.80    8.20
  -7   5   1   53.19    6.60
  -7  -5   1   32.00    6.60
  -7   5  -1   46.00    6.90
  -7  -5   1   42.00    9.50
  -7  -5   1   38.70    8.10
   7   5   1   47.40    8.80
   7   5   1   34.50    6.80
   7  -5  -1   34.00    7.90
  -7   5  -1   37.40    9.00
  -8   5   1  132.99   13.30
   8  -5   1  114.89   12.10
  -8   5   1  158.08   10.30
   8   5  -1  125.79   12.20
   8   5  -1  136.29   10.50
  -8  -5  -1  145.59   16.20
   8   5   1  143.49   12.70
   8   5   1  140.99   10.60
  -8   5  -1  138.29   13.70
  -8  -5   1  146.59   14.60
  -8   5  -1  151.98   11.00
   8  -5  -1  145.49   12.20
  -9  -5  -1   19.40    9.90
   9   5  -1   -7.70    6.40
   9  -5   1    7.60    9.00
   9   5  -1    8.00    8.90
  -9  -5   1   13.40    9.80
   9  -5  -1   -3.10    8.30
   9   5   1    0.80    8.60
   9   5   1    0.80    6.90
   0   6   1  712.73   17.80
   0  -6   1  718.23   17.70
   0   6  -1  714.13   17.60
   0  -6  -1  702.43   17.50
   0   6   1  686.63   17.60
   0  -6   1  719.13   17.10
   0  -6  -1  722.43   17.70
   0   6  -1  714.73   17.10
   0   6  -1  732.73   17.20
  -1   6   1 1773.92   40.20
   1   6  -1 1824.92   40.70
  -1  -6  -1 1795.82   40.30
   1   6  -1 1696.03   41.60
  -1  -6  -1 1804.72   41.00
  -1  -6  -1 1779.92   41.50
   1   6  -1 1863.11   40.40
  -1  -6  -1 1812.72   40.30
   1   6  -1 1762.62   40.90
  -1   6  -1 1878.01   42.10
   1   6   1 1852.11   42.70
  -1  -6   1 1816.72   43.40
   1   6   1 1814.62   43.50
   1   6   1 1912.81   42.50
  -1  -6   1 1862.91   42.20
   1   6   1 1954.60   42.00
   1  -6  -1 1904.01   42.10
  -1  -6   1 1888.51   42.80
   2  -6   1  338.17    9.60
   2   6  -1  318.27   10.50
   2   6  -1  330.67   12.40
  -2  -6  -1  326.97   10.40
  -2  -6  -1  343.17   12.00
  -2  -6  -1  319.67   10.50
   2   6  -1  339.27   10.10
  -2  -6  -1  329.77   10.20
   2   6  -1  330.67   10.70
   2   6   1  336.97   10.80
  -2   6  -1  345.97   10.00
  -2  -6   1  345.87   10.40
   2   6   1  356.06   12.70
  -2  -6   1  322.07   10.70
   2   6   1  336.17   10.90
  -2  -6   1  337.87   10.60
   2   6   1  345.27   10.20
  -2  -6   1  347.37   12.60
   3   6  -1 1327.37   31.80
  -3  -6  -1 1332.07   31.90
   3   6  -1 1328.17   32.70
  -3  -6  -1 1332.47   34.00
   3  -6   1 1309.87   31.30
   3   6  -1 1341.67   32.00
  -3  -6  -1 1346.37   31.90
  -3  -6  -1 1322.07   32.20
   3   6  -1 1348.37   34.10
  -3  -6   1 1358.16   32.80
   3   6   1 1374.56   32.40
  -3  -6   1 1346.77   32.60
   3   6   1 1364.86   32.60
   3   6   1 1359.66   33.30
  -3  -6   1 1394.36   32.70
  -3   6  -1 1338.97   32.00
  -3  -6   1 1370.36   34.80
   3   6   1 1347.07   34.80
  -4  -6  -1   78.99    7.50
  -4  -6  -1   82.09    6.60
  -4  -6  -1   83.59    6.70
  -4  -6  -1   82.19    8.70
   4   6  -1   81.19    6.60
   4   6  -1   77.29    7.70
   4   6  -1   74.49    6.80
   4  -6   1   78.19    6.20
  -4  -6   1   76.29    6.30
  -4   6  -1   83.99    6.70
  -4  -6   1   77.19    9.10
   4   6   1   77.59    7.80
   4   6   1   86.29    6.80
  -4  -6   1   72.59    7.40
  -4   6  -1   86.59    5.10
   4   6   1   83.29    8.70
   4   6   1   79.59    6.60
  -5  -6  -1  124.39    9.50
   5  -6   1  123.29    7.60
  -5  -6  -1  116.39    7.60
   5   6  -1  118.39    7.60
   5   6  -1  122.59    8.40
  -5   6   1  123.59    6.40
   5  -6   1  125.09    8.00
  -5   6   1  118.99    8.40
   5   6  -1  115.69    9.90
  -5  -6  -1  101.49    8.00
  -5  -6   1  124.59    9.30
  -5   6  -1  123.09    6.60
   5   6   1  113.99    8.20
   5  -6  -1  125.59    7.90
  -5  -6   1  121.19    8.50
   5   6   1  123.59   11.20
   5   6   1  128.39    9.90
   5   6   1  115.89    7.90
  -5  -6   1  130.49    7.70
   6   6  -1  154.88   14.50
  -6  -6  -1  168.58   12.10
  -6   6   1  186.78   11.40
  -6  -6  -1  171.58    9.50
   6   6  -1  171.18   10.50
   6   6  -1  170.68    9.70
  -6   6   1  167.48    8.50
  -6  -6   1  196.08   10.00
   6   6   1  181.38   10.20
  -6   6  -1  185.38   11.50
   6   6   1  169.48   10.60
  -6  -6   1  188.08   12.10
   6  -6  -1  167.78   10.10
  -6   6  -1  169.78    8.50
   7   6  -1   84.89    9.40
   7   6  -1   84.19    8.60
  -7   6   1   81.59   10.30
   7  -6   1   83.09    9.60
  -7   6   1   83.19    7.90
  -7  -6  -1   80.79   10.50
   7  -6  -1   86.59    9.60
  -7  -6   1   85.59   10.30
   7   6   1   84.79    9.90
  -7  -6   1   88.29   10.90
  -7   6  -1   77.89   10.60
  -7   6  -1   86.59    8.50
   7   6   1   74.69    8.30
   8  -6   1  101.89   11.70
  -8   6   1   97.79   11.90
  -8   6   1  115.79    9.60
   8   6  -1   94.49   11.80
   8   6  -1  100.19   10.30
  -8  -6   1  108.29   13.00
   8   6   1   96.99    9.70
   8   6   1   96.79   12.00
  -8   6  -1  100.79    9.90
   8  -6  -1   83.89   10.80
  -8   6  -1  105.19   13.10
  -9  -6  -1   71.19   13.40
   9   6  -1   59.69    8.70
   9   6  -1   77.79   11.70
   9  -6   1   50.09   10.80
   9   6   1   67.29   11.00
   9   6   1   62.49    9.20
   9  -6  -1   50.39   10.60
  -9  -6   1   58.79   12.70
   0   7  -1  158.18    6.80
   0   7  -1  174.18    6.30
   0  -7   1  171.68    6.20
   0  -7  -1  167.88    7.00
   0   7   1  170.78    7.00
   0  -7   1  167.18    6.90
   0   7  -1  166.48    6.10
  -1  -7  -1  275.17    9.30
   1  -7   1  274.37    8.10
   1   7  -1  248.48   10.30
  -1  -7  -1  261.47    8.40
   1   7  -1  265.17    9.20
   1   7  -1  284.67    8.60
  -1  -7  -1  248.28    9.20
   1   7  -1  272.67    8.90
  -1   7   1  283.97    8.60
  -1  -7  -1  281.67   10.00
   1  -7   1  252.17    8.60
  -1  -7   1  288.87   10.70
   1   7   1  270.47   10.80
   1   7   1  291.17    9.30
  -1  -7   1  296.47    9.80
   1   7   1  297.37    8.80
   1   7   1  288.37    9.80
  -1   7  -1  287.57    9.00
   1  -7  -1  297.17    9.00
  -1  -7   1  292.77    9.00
  -2  -7  -1  167.68    7.20
  -2  -7  -1  156.38    7.70
   2   7  -1  168.78    7.80
  -2  -7  -1  157.98    7.30
   2   7  -1  163.48    7.70
   2  -7   1  163.78    6.50
  -2  -7  -1  190.98    9.40
   2   7  -1  169.18    7.10
   2   7  -1  150.88    9.60
   2   7   1  143.09    9.40
  -2  -7   1  160.08    7.10
  -2   7  -1  149.09    6.00
  -2  -7   1  172.28    9.50
  -2  -7   1  140.69    7.40
   2   7   1  139.59    7.50
   2   7   1  175.48    8.00
   2   7   1  162.18    7.70
  -2  -7   1  144.59    7.20
   3   7  -1 1070.69   27.50
   3   7  -1 1111.79   27.00
  -3  -7  -1 1050.49   28.80
  -3  -7  -1 1079.29   27.20
   3  -7   1 1071.29   26.00
  -3  -7  -1 1100.39   27.00
  -3  -7  -1 1074.69   26.80
   3   7  -1 1084.69   26.70
   3   7  -1 1108.09   29.30
  -3  -7   1 1104.39   27.70
   3   7   1 1119.79   30.00
  -3  -7   1 1107.19   29.70
  -3  -7   1 1134.09   27.80
  -3  -7   1 1119.29   27.50
   3   7   1 1137.39   27.70
   3   7   1 1094.19   28.10
   3   7   1 1096.69   27.20
  -4  -7  -1   24.70    5.00
   4   7  -1   39.90    6.60
  -4  -7  -1   46.50    6.60
  -4  -7  -1   33.50    5.20
   4   7  -1   50.89    5.90
  -4  -7  -1   29.20    7.20
   4   7  -1   43.30    5.40
   4  -7   1   41.90    6.60
  -4  -7   1   38.60    5.50
   4   7   1   48.40    5.80
   4   7   1   31.50    5.30
  -4  -7   1   42.60    5.80
  -4  -7   1   42.80    6.20
  -4   7  -1   44.40    4.50
  -4   7  -1   33.90    5.50
  -4  -7   1   38.40    7.50
   4   7   1   43.00    6.80
   4   7   1   39.20    7.30
  -5  -7  -1  484.25   15.20
   5   7  -1  481.85   15.20
  -5  -7  -1  473.75   16.60
   5   7  -1  449.06   17.40
   5   7  -1  462.95   15.70
  -5  -7   1  460.55   14.90
  -5   7  -1  432.96   13.00
   5   7   1  473.35   15.10
   5   7   1  440.76   15.30
  -5  -7   1  490.05   17.30
   5   7   1  438.66   17.00
   5  -7  -1  434.16   14.40
   5   7   1  450.75   18.40
   6   7  -1  162.38   10.60
   6   7  -1  159.18    9.80
  -6   7   1  150.58    8.00
   6  -7   1  125.89    9.40
  -6  -7  -1  148.99   12.00
   6   7   1  158.48   10.20
   6   7   1  150.18   10.20
  -6  -7   1  157.58   11.70
   6   7   1  150.48   12.50
  -6   7  -1  172.58    8.70
   7   7  -1  189.98   12.30
   7  -7   1  168.28   12.00
  -7  -7  -1  162.38   13.30
  -7   7   1  174.08    9.50
  -7   7   1  150.18   12.30
   7   7  -1  166.68   10.90
  -7   7  -1  190.48   10.40
  -7   7  -1  165.48   14.10
   7  -7  -1  208.48   12.00
  -7  -7   1  193.88   13.80
   7   7   1  181.38   12.30
   7   7   1  209.38   12.00
   8   7  -1   36.10    9.30
  -8   7   1   38.00    7.10
   8  -7   1   25.20    9.00
   8   7  -1   39.20   10.10
  -8   7   1   26.10   10.40
   8   7   1   26.80    8.90
  -8   7  -1   21.70    9.10
   8  -7  -1   20.90    8.70
  -8  -7   1   21.30   10.00
   8   7   1   34.00    7.90
   9   7  -1   11.60    7.60
   9  -7   1   18.10    9.30
  -9   7   1    7.60   11.60
  -9  -7  -1   23.70   11.10
  -9  -7   1   -3.80   10.20
  -9   7  -1   13.90   11.20
   9   7   1   12.70    8.00
   9  -7  -1   17.20    9.10
   0   8  -1  252.37    8.80
   0  -8   1  220.78    8.60
   0  -8  -1  245.48    7.70
   0  -8   1  239.38    7.90
   0   8   1  241.48    8.80
   0   8  -1  236.18    7.90
   0  -8  -1  236.38    8.80
   0   8  -1  251.27    8.00
   1  -8   1   32.70    4.10
   1   8  -1   32.60    4.50
  -1  -8  -1   26.70    4.80
  -1  -8  -1   31.20    4.00
   1   8  -1   38.80    4.70
  -1  -8  -1   26.90    4.60
   1   8  -1   20.30    5.40
  -1   8   1   29.80    3.90
  -1   8  -1   36.00    4.10
   1   8   1   41.40    4.00
   1   8   1   32.60    4.80
  -1  -8   1   32.80    5.20
   1   8   1   29.20    5.60
   1   8   1   36.50    4.50
  -1  -8   1   35.90    5.00
   1  -8  -1   34.60    4.20
  -1  -8   1   34.00    4.10
  -1  -8   1   45.70    4.90
   2  -8   1  297.77    9.30
   2   8  -1  303.27    9.90
  -2  -8  -1  299.97   10.00
  -2  -8  -1  308.77   10.20
  -2   8   1  311.37    9.10
  -2  -8  -1  316.67   12.10
   2   8  -1  291.77   10.70
   2  -8   1  304.67    9.30
   2   8  -1  289.07   10.50
  -2  -8  -1  313.27   10.80
   2  -8  -1  266.87    8.70
  -2  -8   1  280.37   10.30
   2   8   1  277.87    9.30
  -2  -8   1  279.17    9.70
  -2  -8   1  296.27   12.00
   2   8   1  266.77   10.10
   2   8   1  278.77   10.30
  -2   8  -1  283.27    8.80
   2   8   1  303.47   13.70
  -2  -8   1  273.47    9.60
   3   8  -1  419.46   14.10
   3   8  -1  413.36   13.00
   3   8  -1  436.06   13.40
  -3  -8  -1  408.96   15.60
  -3  -8  -1  423.96   13.50
  -3  -8  -1  414.86   13.10
  -3  -8  -1  437.76   13.60
   3   8   1  396.96   15.40
   3   8   1  418.96   13.30
   3   8   1  395.96   13.70
   3   8   1  413.56   12.60
  -3  -8   1  431.36   13.50
  -3  -8   1  385.26   15.20
  -3  -8   1  398.76   13.10
  -3  -8   1  396.16   12.80
  -4  -8  -1  327.77   12.80
  -4  -8  -1  343.07   12.40
  -4  -8  -1  335.37   15.10
   4   8  -1  348.57   13.60
   4   8  -1  353.96   12.30
   4  -8   1  325.87   11.30
  -4  -8  -1  332.37   12.20
   4   8  -1  336.07   12.10
  -4  -8   1  339.37   12.40
   4   8   1  336.07   13.70
   4   8   1  359.66   12.60
   4   8   1  336.77   12.20
  -4  -8   1  340.87   13.00
   4   8   1  358.16   15.60
  -4  -8   1  351.46   12.50
  -4  -8   1  331.67   15.30
   5   8  -1  108.09    8.60
   5   8  -1  104.99   10.20
  -5  -8  -1  104.29    9.60
   5   8  -1   97.89    8.30
   5   8   1  120.29   12.20
   5   8   1  117.29    8.60
   5   8   1  106.79    8.70
   5   8   1   96.59   10.70
   6   8  -1   70.09    8.70
  -6  -8  -1   79.09    9.90
   6   8  -1   74.49    8.10
   6   8  -1   75.09   13.10
   6   8   1   79.69    8.80
  -6  -8   1   75.39    9.90
   6   8   1   87.19    9.20
   6   8   1   80.79   11.10
   7   8  -1  127.09   11.20
  -7  -8  -1  124.99   13.30
  -7  -8   1  120.59   12.60
   7   8   1  119.59   11.30
   7  -8  -1  128.69   11.30
   8  -8   1   53.79    9.60
   8   8  -1   54.79    8.90
  -8   8   1   50.29   11.00
   8   8  -1   50.29    9.80
   8  -8  -1   62.19    9.50
  -8  -8   1   56.39   10.90
   8   8   1   50.09    9.10
   8   8   1   62.59   10.20
  -8   8  -1   45.70   11.50
   0   9  -1   16.70    4.20
   0  -9  -1   16.90    3.40
   0  -9   1   17.10    4.20
   0  -9   1   18.50    3.70
   0   9   1   11.30    4.00
   0   9  -1   15.00    3.40
   0  -9  -1   11.80    4.10
  -1  -9  -1   37.20    5.00
  -1  -9  -1   37.50    5.30
   1  -9   1   35.70    4.50
   1   9  -1   45.00    5.00
   1   9  -1   45.00    4.50
   1   9  -1   33.60    5.60
  -1  -9  -1   39.60    4.40
   1   9  -1   43.00    5.10
  -1   9   1   42.20    4.60
  -1  -9   1   48.10    4.70
   1   9   1   50.99    5.00
   1   9   1   55.69    5.60
  -1  -9   1   38.60    5.10
  -1  -9   1   38.60    5.60
  -1   9  -1   49.30    4.70
   1  -9  -1   40.30    4.70
  -1  -9   1   42.20    4.60
   1   9   1   44.40    6.00
  -2  -9  -1  176.28    8.30
   2   9  -1  163.68    8.10
   2   9  -1  161.38    7.40
  -2  -9  -1  147.99   10.70
  -2  -9  -1  158.68    7.50
   2   9  -1  158.68    8.10
  -2   9   1  156.38    6.60
   2   9  -1  143.59    9.60
   2  -9   1  144.59    6.80
  -2  -9  -1  148.59    9.20
  -2  -9   1  144.49    7.80
  -2   9  -1  132.19    6.30
   2   9   1  132.59    7.80
   2   9   1  127.59    9.60
   2   9   1  141.99    6.80
   2   9   1  143.89    7.70
   2  -9  -1  128.19    6.30
  -2  -9   1  137.29    7.10
  -2  -9   1  136.99    8.90
  -2  -9   1  126.59    9.20
   3   9  -1   74.39    7.00
   3   9  -1   87.49    7.90
  -3  -9  -1   67.19    6.80
  -3  -9  -1   73.39    6.90
   3   9  -1   81.99    6.70
  -3  -9  -1   72.89    8.30
  -3  -9  -1   77.29    6.60
   3   9   1   69.69    6.40
   3   9   1   92.79    7.30
  -3  -9   1   70.79    6.40
   3   9   1   82.29    9.30
  -3  -9   1   65.59    8.40
  -3  -9   1   71.49    7.00
  -3  -9   1   76.49    7.00
   3   9   1   73.09    7.50
   4   9  -1   31.90    7.00
   4   9  -1   26.70    5.70
   4  -9   1   32.80    5.00
  -4  -9  -1   27.90    6.20
   4   9  -1   32.40    5.60
   4   9   1   27.20    7.00
   4   9   1   13.90    7.20
   4   9   1   32.40    5.60
  -4  -9   1   28.40    6.10
   4   9   1   25.30    5.80
  -5  -9  -1   47.40    8.00
   5   9  -1   57.39    7.20
   5   9  -1   62.19    9.30
   5   9  -1   52.29    7.30
   5   9   1   65.19    7.50
   5   9   1   54.89    9.10
   5   9   1   62.09    7.60
  -6  -9  -1  102.39   11.10
   6   9  -1  102.39   10.40
   6   9  -1  106.89   10.00
   6   9  -1  120.79   12.40
   6   9   1  119.19   12.40
   6   9   1  130.09   13.30
   6   9   1  104.69   10.10
  -6  -9   1  108.39   11.40
   7   9  -1   50.99    8.40
   7   9  -1   49.99    9.10
  -7  -9  -1   41.80   10.10
   7   9   1   55.19    8.90
  -7   9  -1   72.99   10.30
   7   9   1   68.49   10.00
  -7  -9   1   54.49   10.00
   7  -9  -1   60.39   10.30
   8   9  -1   16.30    9.10
   8  -9   1   21.40    8.60
   8   9  -1    6.60    7.40
  -8   9   1    1.00    9.30
   8  -9  -1   14.90    8.60
   8   9   1    8.60    7.70
   8   9   1    9.90    9.00
  -8  -9   1   14.40   10.00
   0 -10   1  150.48    6.90
   0  10   1  146.89    7.70
   0 -10   1  153.68    7.80
   0  10  -1  159.18    7.90
   0  10  -1  164.18    6.90
   0 -10  -1  166.18    7.90
  -1 -10  -1  530.55   14.80
   1  10  -1  526.25   15.60
  -1 -10  -1  538.75   15.80
   1 -10   1  527.15   14.10
   1  10  -1  525.65   15.20
   1  10  -1  522.15   14.60
  -1 -10  -1  527.45   16.00
   1 -10   1  520.55   15.00
  -1  10   1  515.15   14.80
  -1 -10   1  512.35   15.40
  -1 -10   1  501.35   14.00
   1 -10  -1  509.55   14.60
   1  10   1  500.05   14.50
   1  10   1  508.75   15.20
  -1 -10   1  489.45   15.70
  -1 -10   1  517.15   15.50
   1  10   1  535.75   14.00
  -1  10  -1  485.15   14.40
   1  10   1  491.55   16.30
  -2 -10  -1    8.20    4.20
  -2  10   1    5.70    3.70
  -2 -10  -1    9.70    4.00
   2  10  -1    4.00    4.50
   2  10  -1   -1.40    4.40
  -2 -10  -1    4.70    5.50
   2  10  -1   11.30    4.30
  -2 -10  -1   10.10    4.50
   2 -10   1    6.70    3.60
   2  10   1    1.70    5.50
  -2  10  -1    8.10    3.80
  -2 -10   1    9.50    4.40
   2  10   1   11.80    4.80
   2 -10  -1    5.60    3.50
   2  10   1   15.70    4.40
  -2 -10   1    5.80    5.60
   2  10   1    3.40    4.60
  -2 -10   1    9.50    4.40
  -2 -10   1   11.80    4.30
  -3 -10  -1  231.98   12.60
   3  10  -1  240.38    9.80
   3  10  -1  227.58   10.40
  -3 -10  -1  238.48   10.30
   3  10  -1  235.48   11.10
  -3 -10   1  242.48   10.40
   3  10   1  234.48   13.00
   3  10   1  247.98    9.70
   3  10   1  228.98   11.00
  -3 -10   1  230.68   12.80
   3  10   1  217.78   10.40
   4  10  -1  220.38   10.90
   4  10  -1  198.48   11.90
   4  10  -1  229.18   10.40
  -4 -10  -1  217.68   11.00
  -4 -10   1  217.58   11.20
   4  10   1  224.48   14.00
   4  10   1  224.08   10.40
   4  10   1  209.68   11.00
   5  10  -1  138.79   10.20
   5  10  -1  169.98   10.50
   5  10  -1  120.89   12.20
  -5 -10  -1  143.79   11.00
   5  10   1  133.99   10.00
   5  10   1  142.29    9.80
   5  10   1  141.89   12.20
  -6 -10  -1   53.69    9.10
   6  10  -1   61.39    8.40
   6  10  -1   45.60    8.30
   6  10  -1   61.89   11.20
   6  10   1   42.00    8.30
   6  10   1   53.69    8.10
  -6 -10   1   54.09    9.80
   6  10   1   40.50   10.00
  -7 -10  -1   88.29   10.90
   7  10  -1   69.89    9.80
   7  10  -1   68.19    9.80
   7  10   1   76.29   10.30
  -7 -10   1   75.59   10.60
   7  10   1   88.89   10.30
   8 -10   1   33.80    9.40
   8  10  -1   19.70    8.60
  -8 -10   1   28.90   10.40
   8  10   1   32.70    9.40
   8 -10  -1   20.80    9.20
   0 -11   1  111.79    7.60
   0 -11  -1  123.59    7.60
   0 -11  -1  102.89    7.00
   0  11   1  106.79    7.40
   0  11  -1  109.19    6.50
   0  11  -1  127.19    7.50
   0  11  -1  113.39    6.60
   0 -11   1  104.39    6.40
   1  11  -1   77.19    7.10
  -1  11   1   89.59    6.60
  -1 -11  -1   86.39    7.30
   1 -11   1   64.39    6.60
   1  11  -1   94.69    6.60
  -1 -11  -1   68.89    6.10
   1  11  -1   77.69    6.60
  -1 -11  -1   76.99    7.40
   1 -11   1   77.09    5.70
   1 -11  -1   93.19    6.80
   1  11   1  105.39    7.50
  -1 -11   1   80.79    6.30
  -1 -11   1   88.09    7.50
   1  11   1   82.49    8.40
  -1 -11   1   70.09    7.90
  -1  11  -1  102.29    6.90
  -1 -11   1   92.89    6.30
   2  11  -1  425.06   13.30
   2  11  -1  448.86   14.50
   2 -11   1  421.56   13.20
  -2 -11  -1  436.16   14.00
  -2  11   1  417.56   12.90
  -2 -11  -1  426.46   13.50
   2  11  -1  410.96   14.20
   2  11   1  447.76   14.70
  -2 -11   1  424.46   13.60
   2  11   1  448.26   14.60
   2 -11  -1  433.36   13.20
  -2  11  -1  433.66   13.30
   2  11   1  445.56   13.40
   2  11   1  442.56   16.40
   3  11  -1   31.00    6.20
   3  11  -1   30.50    6.80
  -3 -11  -1   17.00    8.00
  -3 -11  -1   36.70    6.20
   3  11  -1   23.10    5.20
  -3 -11   1   43.20    6.40
   3  11   1   25.00    5.80
   3  11   1   27.30    6.80
  -3 -11   1   17.90    7.40
   3  11   1   24.90    7.50
   3  11   1   20.00    5.20
   4  11  -1   94.89    9.10
  -4 -11  -1  100.29    9.20
   4  11  -1   89.29    8.30
   4  11  -1   96.89   10.20
  -4 -11   1   91.39    9.10
   4  11   1   89.89   11.10
   4  11   1  103.19   10.50
   4  11   1   74.39    7.90
   4  11   1   88.39    8.70
  -5 -11  -1  124.49   11.10
   5  11  -1  117.89   12.00
   5  11  -1  124.69   10.80
   5  11  -1   97.09    9.40
   5  11   1  144.29   12.50
   5  11   1  140.19   10.10
  -5 -11   1  131.29   13.30
   5  11   1  134.19   10.40
   6  11  -1   41.90    8.50
   6  11  -1   40.50   11.00
   6  11  -1   33.20    8.00
  -6 -11  -1   35.60    8.70
   6  11   1   38.60   10.50
  -6 -11   1   44.90    9.60
   6  11   1   37.40    7.80
   6  11   1   35.50    8.20
   7  11  -1   39.00   13.20
   7  11  -1   34.90    9.00
   7  11  -1   32.20    8.60
  -7 -11  -1   38.60   10.20
   7  11   1   41.00    8.60
   7  11   1   38.40    8.60
  -7 -11   1   34.60    9.20
   8  11  -1   25.90    9.40
   8  11  -1   24.50    9.40
   8  11   1   10.30    8.50
   8  11   1   24.20    8.90
  -8 -11   1   14.20   10.20
   0  12   1  537.25   16.40
   0 -12   1  508.05   15.00
   0 -12  -1  529.65   16.40
   0 -12   1  533.05   16.60
   0  12  -1  544.35   16.40
  -1  12   1   41.10    5.60
  -1 -12  -1   24.50    5.60
   1 -12   1   27.20    5.40
   1  12  -1   31.20    5.60
   1  12  -1   26.50    5.80
   1  12  -1   43.10    5.40
  -1 -12  -1   29.20    5.90
  -1 -12   1   35.00    5.00
   1 -12  -1   23.90    5.10
   1  12   1   32.70    6.70
   1  12   1   27.10    5.70
  -1 -12   1   26.10    5.90
  -1  12  -1   38.60    5.60
   1  12   1   36.80    5.10
   2  12  -1  181.68    9.70
  -2  12   1  163.28    8.20
  -2 -12  -1  143.89   11.80
   2  12  -1  156.98    9.50
  -2 -12  -1  152.28   10.80
   2  12  -1  163.58    8.60
   2 -12   1  161.18    8.60
  -2 -12   1  117.99   10.30
  -2  12  -1  151.28    8.10
   2  12   1  155.38    8.30
  -2 -12   1  152.38    8.30
   2  12   1  155.88    9.30
   2  12   1  166.78    9.40
   2  12   1  128.79   11.20
   2 -12  -1  154.58    7.90
   3  12  -1   23.00    6.40
  -3  12   1   31.50    5.10
   3 -12   1   23.90    4.90
   3  12  -1   24.90    6.90
  -3 -12  -1   26.60    6.00
   3  12  -1   28.70    5.90
   3  12   1   19.10    5.20
   3  12   1   19.40    6.10
  -3  12  -1   25.40    4.90
   3  12   1   19.20    8.00
   3  12   1   20.20    6.80
  -3 -12   1   21.10    5.90
  -4 -12  -1   85.49    9.20
   4  12  -1  111.89   10.00
   4  12  -1  103.29    9.00
   4  12  -1  117.09   11.30
   4  12   1   90.69    9.60
   4  12   1  111.09   10.90
   4  12   1  102.29    8.80
  -4 -12   1   92.49    9.40
   5  12  -1   11.60    7.20
   5  12  -1   18.50    9.10
  -5 -12  -1   23.70    7.70
   5  12  -1   17.30    6.90
   5  12   1   18.00    7.80
   5  12   1   15.40    9.10
   5  12   1    8.70    6.10
  -5 -12   1   22.60    8.40
  -6 -12  -1   17.90    8.50
   6  12  -1   12.20    7.50
   6  12  -1    8.80    6.70
   6  12  -1   -0.80   10.00
  -6 -12   1    8.10    8.80
   6  12   1    9.80    7.00
   6  12   1   17.60    8.10
   6  12   1   15.70   10.20
   7  12  -1   42.00    9.60
   7  12  -1   39.60   12.30
  -7 -12  -1   52.39   10.30
   7  12  -1   45.60   10.60
   7  12   1   38.70   10.80
  -7 -12   1   53.69   11.30
   7  12   1   39.30   11.80
   7  12   1   44.50   10.00
   0  13   1   61.99    7.30
   0  13  -1   63.69    7.20
   1  13  -1  337.27   13.30
   1 -13   1  359.06   13.10
   1  13  -1  370.06   13.20
  -1  13   1  351.16   12.80
  -1 -13  -1  328.37   13.40
   1  13   1  359.26   14.00
   1 -13  -1  358.26   12.80
  -1 -13   1  331.27   13.80
   1  13   1  330.97   14.70
  -1  13  -1  354.46   12.90
   1  13   1  333.67   12.90
   2  13  -1   86.39    8.50
   2  13  -1   98.89    7.60
  -2  13   1   94.19    7.60
  -2 -13  -1   81.29    9.00
  -2 -13  -1   97.09    9.70
   2 -13   1   77.49    8.20
   2  13  -1   95.49    8.90
  -2 -13   1   74.19    9.40
  -2  13  -1  103.29    8.10
   2  13   1  105.99    7.90
   2  13   1   99.09   10.90
   2 -13  -1   75.99    7.60
  -2 -13   1   99.19    7.60
   2  13   1  103.19    9.20
   2  13   1   85.69    8.80
   3  13  -1   50.29    7.10
  -3  13   1   61.39    6.40
   3  13  -1   60.69    8.20
   3  13  -1   70.49    9.00
  -3 -13  -1   67.89    7.60
   3  13   1   36.90    7.20
   3 -13  -1   28.80    5.60
   3  13   1   38.80    7.90
  -3 -13   1   56.49    7.30
  -3  13  -1   43.30    5.70
   4  13  -1   21.60    6.50
   4  13  -1   22.80    7.50
   4  13  -1   30.60    9.30
  -4 -13  -1   28.80    7.30
   4  13   1   29.80    6.50
   4  13   1   19.00    7.10
   4  13   1   30.50    8.70
  -4 -13   1   21.50    7.30
   5  13  -1   66.49    8.30
   5  13  -1   52.39   12.20
  -5 -13  -1   86.99   10.00
   5  13  -1   63.19    9.20
   5  13   1   68.79    8.80
  -5 -13   1   78.09   10.60
   5  13   1   79.49   11.90
   5  13   1   68.29    9.40
   6  13  -1   17.00    8.20
  -6 -13  -1   14.90    8.80
   6  13  -1   12.60    7.50
   6  13  -1   17.10   10.50
  -6 -13   1   19.10    8.80
   6  13   1    5.90   10.10
   6  13   1   18.40    7.70
   6  13   1    6.70    8.00
   7  13  -1   15.70    8.30
   7  13  -1    2.90    8.30
  -7 -13  -1   30.80    9.60
   7  13   1   22.50    8.60
  -7 -13   1   18.80    9.10
   7  13   1   29.50    9.60
   0  14  -1  157.18   10.20
   0  14   1  157.68   10.10
   1  14  -1  403.26   14.60
  -1 -14  -1  377.26   15.10
   1  14  -1  405.76   18.70
  -1  14   1  405.06   14.40
  -1 -14   1  391.56   17.30
  -1 -14   1  392.86   16.80
   1  14   1  391.26   16.30
  -1  14  -1  408.46   14.90
   2  14  -1   29.80    7.00
  -2 -14  -1   28.40    5.60
   2  14  -1   24.20    6.90
  -2  14   1   30.40    6.20
   2  14   1   37.10    7.30
  -2  14  -1   32.50    6.50
  -2 -14   1   29.20    6.10
   2  14   1   33.00    6.00
   2 -14  -1   26.00    6.00
  -3 -14  -1   27.70    6.60
   3  14  -1   22.80    7.20
   3  14  -1   26.50    8.40
   3  14  -1   29.60    6.50
   3 -14   1   22.30    5.70
  -3  14   1   23.90    6.00
   3  14   1   27.50    7.50
  -3  14  -1   22.10    5.80
   3 -14  -1   22.30    5.90
  -3 -14   1   29.90    6.70
   3  14   1   28.00    6.40
   3  14   1   20.20    7.90
   4  14  -1   63.39    8.30
  -4 -14  -1   73.09    8.80
   4  14  -1   65.49    9.00
  -4 -14   1   54.09    8.30
   4  14   1   63.29    8.90
   4  14   1   55.69    7.50
   4  14   1   67.39   10.90
   5  14  -1   -3.00    7.10
   5  14  -1    4.10    9.50
  -5 -14  -1    0.80    7.20
   5  14  -1   11.90    6.90
  -5 -14   1   12.80    7.70
   5  14   1    5.70    6.80
   5  14   1    6.00    7.60
   5  14   1   -7.60    8.80
   6  14  -1    2.60   11.10
  -6 -14  -1   24.30    9.20
   6  14  -1   17.90    8.30
   6  14   1   25.40    8.60
  -6 -14   1   30.20    9.20
   6  14   1   11.60    9.20
   0  15  -1   28.50    7.60
  -1 -15  -1   96.69    9.20
   1  15  -1  102.89   10.00
  -1  15   1  117.39    9.90
  -1 -15   1   84.89    9.60
  -1  15  -1  103.99    9.70
   1  15   1  121.59   10.00
  -2  15   1   37.50    7.00
  -2 -15  -1   34.80    6.40
   2  15  -1   44.00    8.10
   2  15  -1   41.80    6.70
   2  15  -1   41.60    8.00
   2  15   1   28.80    8.00
  -2  15  -1   25.20    6.70
   2  15   1   25.40    7.80
   3  15  -1   65.39    9.80
  -3  15   1   39.20    6.60
   3  15  -1   47.60    7.20
   3  15  -1   55.29    8.90
  -3 -15  -1   52.19    7.40
   3  15   1   60.59    7.60
   3  15   1   51.29    9.30
   3  15   1   63.59    9.50
  -3 -15   1   41.10    7.30
  -3  15  -1   44.30    6.70
   4  15  -1   39.10    8.80
   4  15  -1   66.69    8.80
  -4 -15  -1   56.99    8.30
   4  15  -1   48.40   11.20
   4  15   1   52.19    9.30
  -4 -15   1   74.79    9.00
   4  15   1   70.19   11.50
   4  15   1   69.79    8.50
  -5 -15  -1   41.70    8.60
   5  15  -1   38.00   11.00
   5  15  -1   37.00    8.20
   5  15  -1   35.20    8.90
   5  15   1   29.90    7.90
  -5 -15   1   35.20    8.70
   5  15   1   34.60    9.00
   5  15   1   30.80   10.70
   6  15  -1   85.39   10.10
   6  15  -1   85.39   11.60
   6  15   1   87.59   10.40
   6  15   1   87.19   11.40
   0  16   1  226.98   12.90
   0  16  -1  225.28   13.00
   1  16  -1   65.79    9.20
  -1 -16  -1   70.79    8.20
  -1  16   1   67.69    8.60
  -1  16  -1   47.30    7.90
   1  16   1   63.59    8.80
  -1 -16   1   52.79    7.80
  -2 -16  -1  125.49   12.90
  -2  16   1  119.19    9.90
   2  16  -1  110.49   11.10
  -2 -16   1   94.29    8.80
   2  16   1   87.99   10.40
   2  16   1  111.49   11.00
  -2  16  -1   97.09   10.00
  -3 -16  -1   17.20    5.80
   3  16  -1   22.40    8.60
   3  16  -1    9.80    6.40
  -3  16   1    3.30    5.90
   3  16  -1   -5.10    7.00
  -3  16  -1    1.00    5.70
   3  16   1   -1.40    7.90
  -3 -16   1    6.80    6.10
   3  16   1   -4.80    7.00
   3  16   1   14.10    6.40
   4  16  -1   12.10    7.20
   4  16  -1   18.40    8.30
   4  16  -1    9.10    9.10
   4  16   1   11.70    6.80
   4  16   1   20.30    8.30
   4  16   1   13.50   10.00
   5  16  -1  -10.40    8.00
  -5 -16  -1    3.20    6.80
   5  16   1    7.60    8.30
  -5 -16   1   12.80    7.90
   0  17   1   17.90    7.50
   0  17  -1   21.80    7.50
  -1  17   1   70.89    8.90
   1  17  -1   55.79    9.00
   1  17   1   51.49    8.80
  -1  17  -1   48.70    8.20
  -2  17   1   11.60    7.00
   2  17  -1   13.00    7.70
   2  17  -1   25.50    6.90
   2  17  -1   19.10    8.20
   2  17   1   10.50    7.50
  -2  17  -1    4.30    6.50
   3  17  -1   19.10    7.10
   3  17  -1   20.60    8.70
  -3  17   1   11.70    6.80
   3  17  -1   27.90    9.40
  -3 -17  -1   26.30    7.10
   3  17   1   37.40    9.10
   3  17   1   37.70    9.70
  -3  17  -1   23.70    8.00
  -3 -17   1   43.00    7.20
   3  17   1   30.20    7.30
   4  17  -1   31.50    8.70
   4  17  -1   17.40    9.30
  -4 -17  -1   27.20    7.20
  -4 -17   1   24.20    6.70
   4  17   1   20.30    9.10
   4  17   1   17.50    7.20
   0  18   1   92.49   10.30
   0  18  -1   95.39   10.70
  -1  18   1  116.59   11.60
   1  18  -1  114.79   11.70
  -1  18  -1  112.69   11.10
   1  18   1  119.19   12.50
   2  18  -1  130.29   10.10
  -2  18   1  131.19   11.60
   2  18  -1  147.09   13.50
   2  18  -1  109.29   11.60
   2  18   1   99.89   11.30
  -2  18  -1  111.99   10.70
   2  18   1  104.59   12.50
  -2 -18   1  118.99    9.40
   3  18  -1    5.50    8.20
  -3  18   1    4.20    6.90
   3  18  -1    4.80    6.80
  -3  18  -1    4.40    6.30
   3  18   1    5.10    8.30
   0  19   1   -2.80    7.50
   0  19  -1   -2.40    7.50
  -1  19   1   51.79    9.60
  -1  19  -1   31.80    8.80
   1   0  -2   79.79    3.30
  -1   0  -2   89.39    3.40
   1   0   2   72.19    3.60
   1   0   2   78.59    3.20
  -1   0  -2   72.99    3.10
  -1   0   2   77.29    3.10
   1   0   2   91.49    3.60
  -1   0  -2   71.59    3.50
  -1   0   2   82.59    3.00
  -2   0  -2 2424.56   53.49
  -2   0  -2 2416.16   52.99
   2   0  -2 2361.06   52.89
   2   0   2 2422.66   52.39
  -2   0   2 2455.25   52.89
   2   0   2 2383.16   53.39
  -2   0  -2 2392.46   53.49
   2   0   2 2350.46   53.59
   2   0  -2 2367.56   53.19
   2   0   2 2437.26   52.99
  -2   0   2 2379.16   53.19
   3   0   2 1647.24   37.40
  -3   0  -2 1609.24   38.00
   3   0   2 1617.64   38.20
   3   0  -2 1621.44   37.70
   3   0   2 1594.44   37.70
  -3   0   2 1646.44   37.20
  -3   0  -2 1664.43   37.20
  -3   0   2 1620.64   38.30
  -3   0   2 1612.14   37.60
   3   0  -2 1626.84   37.20
  -3   0  -2 1642.64   38.20
  -4   0  -2   63.69    5.80
  -4   0  -2   67.09    7.40
   4   0  -2   67.29    5.70
  -4   0   2   66.39    5.70
  -4   0   2   61.29    6.70
  -4   0   2   65.79    7.40
   4   0   2   51.69    6.50
   4   0   2   64.19    6.10
  -4   0  -2   71.89    7.20
   4   0   2   59.89    6.40
  -5   0   2   54.39    6.90
   5   0   2   52.69    6.10
   5   0  -2   47.90    6.00
  -5   0  -2   43.70    7.00
   5   0   2   45.30    6.40
   5   0  -2   38.70    6.10
  -5   0   2   51.39    7.00
  -5   0  -2   47.80    6.90
  -5   0   2   33.50    5.50
  -5   0  -2   46.40    5.90
  -6   0  -2   72.79    7.40
  -6   0  -2   59.19    8.20
  -6   0   2   74.29    8.30
   6   0   2   72.19    7.80
   6   0  -2   78.49    8.10
  -6   0   2   73.09    8.70
  -6   0  -2   58.69    8.50
  -7   0   2   45.20    7.60
   7   0   2   32.80    7.80
  -7   0  -2   45.50    9.30
   7   0  -2   44.70    7.90
  -7   0  -2   55.79    7.90
  -7   0   2   52.79    9.00
   8   0  -2   59.29   10.10
  -8   0  -2   37.70   10.40
  -8   0   2   40.00   10.00
  -8   0   2   48.90    8.80
   8   0   2   51.89    9.50
  -8   0  -2   66.79    9.40
   9   0   2  124.19   12.90
  -9   0  -2   95.59   13.40
  -9   0   2  126.79   14.20
  -9   0  -2  122.69   11.90
  -9   0   2  126.49   11.90
   9   0  -2  116.49   13.20
  -1  -1  -2  806.82   18.10
   1   1  -2  807.52   18.20
   1   1  -2  800.82   18.00
  -1  -1  -2  799.12   18.60
  -1  -1  -2  787.32   18.10
   1  -1   2  844.82   18.40
   1  -1   2  787.92   18.00
   1   1  -2  770.52   18.30
   1   1   2  791.72   18.10
   1   1   2  843.92   18.30
   1   1   2  806.22   18.80
  -1  -1   2  793.22   18.30
  -1  -1   2  794.82   18.10
  -1   1  -2  809.82   18.40
  -1   1  -2  784.92   18.00
   1   1   2  811.12   18.50
  -1  -1   2  801.62   18.20
   2   1  -2   62.89    4.30
   2  -1   2   55.39    5.00
   2   1  -2   64.39    4.90
   2   1  -2   42.70    3.40
  -2  -1  -2   69.29    5.50
  -2   1   2   60.29    4.60
  -2   1   2   52.99    3.80
  -2  -1  -2   53.29    4.40
   2  -1   2   54.99    4.30
   2  -1   2   48.00    4.80
  -2  -1  -2   55.69    3.60
  -2  -1  -2   54.79    5.40
  -2  -1   2   54.89    4.70
  -2  -1   2   60.09    5.20
   2   1   2   55.99    5.10
  -2   1  -2   47.00    4.80
  -2   1  -2   71.09    4.60
   2  -1  -2   65.09    4.00
   2   1   2   55.09    3.80
  -2   1  -2   46.30    4.00
  -2  -1   2   57.29    4.40
   2  -1  -2   50.59    4.60
   2   1   2   61.19    4.50
   2   1   2   67.19    5.90
  -3   1   2  836.62   20.80
  -3  -1  -2  842.82   21.80
   3   1  -2  831.72   21.10
  -3  -1  -2  825.92   21.40
   3   1  -2  815.62   20.50
  -3   1   2  817.62   21.50
   3  -1   2  825.52   21.20
  -3  -1  -2  870.91   20.60
  -3   1   2  864.21   20.20
   3  -1   2  863.41   20.50
   3  -1   2  855.11   21.00
  -3  -1  -2  846.42   19.70
   3   1   2  771.12   21.10
   3   1   2  826.12   20.00
   3   1   2  791.52   19.00
   3  -1  -2  809.02   19.50
   3   1   2  819.52   20.50
  -3   1  -2  781.52   20.20
  -3   1  -2  827.42   19.50
  -3  -1   2  819.52   21.40
  -3  -1   2  796.52   20.20
   4  -1   2  738.83   20.00
  -4   1   2  698.63   18.50
  -4   1   2  742.83   20.10
   4  -1   2  716.93   19.00
   4  -1   2  718.83   19.40
   4   1  -2  732.93   19.00
  -4  -1  -2  723.23   20.50
   4   1  -2  718.73   19.90
  -4  -1  -2  735.63   20.10
  -4   1  -2  742.03   20.10
  -4  -1   2  739.93   19.30
   4   1   2  766.82   19.50
   4   1   2  738.43   21.00
  -4   1  -2  744.83   19.00
  -4  -1   2  735.93   19.90
   4   1   2  736.23   20.10
  -4  -1   2  748.93   21.20
   4  -1  -2  719.93   19.60
   4  -1  -2  740.93   19.10
  -4   1  -2  759.32   20.30
  -5  -1  -2  576.14   18.50
  -5   1   2  579.44   16.60
  -5  -1  -2  581.94   18.20
  -5   1   2  561.94   18.20
   5   1  -2  613.64   17.10
  -5   1   2  597.34   17.60
   5  -1   2  578.24   17.40
  -5  -1  -2  584.54   16.90
  -5  -1   2  554.34   17.20
  -5   1  -2  556.64   15.90
  -5  -1   2  553.74   18.40
   5  -1  -2  518.85   16.70
   5   1   2  578.44   16.60
   5   1   2  530.85   17.60
  -5   1  -2  569.54   17.40
  -5  -1   2  542.05   17.60
   5   1   2  589.44   18.60
  -5   1  -2  563.04   17.60
   5  -1  -2  565.14   16.30
  -6  -1  -2   50.99    8.00
  -6  -1  -2   26.80    7.40
  -6   1   2   35.60    7.30
  -6   1   2   47.20    6.40
  -6  -1  -2   52.89    6.90
   6   1  -2   50.49    6.70
   6  -1   2   41.90    6.80
  -6  -1   2   44.30    8.30
  -6   1  -2   42.30    8.00
  -6  -1   2   47.20    6.80
  -6   1  -2   43.70    7.40
  -6   1  -2   52.29    6.40
   6   1   2   44.30    6.90
   6  -1  -2   41.40    6.80
  -6  -1   2   62.59    8.00
   7   1  -2   32.10    7.80
  -7   1   2   27.10    8.40
  -7  -1  -2   29.90    8.80
  -7  -1  -2   35.00    7.60
   7  -1   2   39.70    7.80
  -7   1   2   39.50    8.50
   7  -1  -2   24.20    7.30
  -7  -1   2   35.50    7.40
  -7   1  -2   48.60    7.50
  -7   1  -2   36.50    8.90
  -7  -1   2   52.69    9.10
   7   1   2   35.40    8.00
   8  -1   2  141.69   12.60
  -8  -1  -2  172.88   12.20
  -8   1   2  176.38   11.60
  -8   1   2  166.08   14.60
   8   1  -2  141.69   12.00
  -8  -1  -2  153.28   13.90
  -8  -1   2  140.59   11.60
  -8   1  -2  171.38   11.50
  -8  -1   2  167.88   13.80
   8  -1  -2  143.19   11.70
   8   1   2  140.59   14.00
  -8   1  -2  127.79   13.40
   9   1  -2   50.19   11.00
   9  -1   2   36.30    9.90
  -9  -1  -2   37.00    8.90
  -9   1   2   25.80   10.50
  -9  -1  -2   43.30   11.60
  -9  -1   2   34.80   11.20
   9  -1  -2   41.90   10.70
   9   1   2   51.19   10.80
  -9  -1   2   46.80    9.50
  -9   1  -2   58.39    8.90
  -9   1  -2   40.20   11.00
   0   2  -2 1049.49   23.60
   0  -2  -2 1025.30   23.60
   0  -2   2 1043.00   23.60
   0   2  -2 1088.39   23.50
   0   2  -2 1089.19   23.60
   0   2   2 1080.19   23.70
   0   2   2 1012.40   23.60
   0  -2   2 1057.79   23.50
   0  -2  -2 1087.09   23.60
   0  -2   2 1099.29   23.60
   1  -2   2 1786.42   37.10
  -1  -2  -2 1660.43   37.70
   1   2  -2 1722.53   37.60
   1   2  -2 1655.93   37.70
  -1  -2  -2 1712.73   37.50
   1  -2   2 1724.73   37.60
  -1  -2  -2 1661.03   37.50
   1  -2   2 1664.23   37.20
  -1  -2  -2 1691.03   38.20
   1   2  -2 1696.43   37.50
  -1  -2   2 1827.32   40.20
  -1   2  -2 1838.32   40.30
  -1  -2   2 1775.82   40.30
   1   2   2 1850.81   40.10
   1   2   2 1785.82   40.40
   1   2   2 1808.72   40.20
   1   2   2 1830.82   41.00
  -1   2  -2 1818.32   39.90
  -1  -2   2 1859.91   40.20
   2   2  -2 2324.07   52.59
  -2  -2  -2 2496.05   53.09
   2   2  -2 2379.36   52.99
   2  -2   2 2380.46   54.79
   2   2  -2 2334.67   53.29
  -2  -2  -2 2386.16   52.69
  -2  -2  -2 2352.66   53.99
   2  -2   2 2430.96   53.09
  -2  -2  -2 2419.56   53.49
   2   2   2 2438.56   53.89
   2  -2  -2 2448.06   53.89
   2   2   2 2436.06   55.29
  -2  -2   2 2452.35   53.79
   2   2   2 2472.35   54.19
  -2   2  -2 2418.86   53.59
  -2  -2   2 2405.16   54.39
  -2   2  -2 2455.95   54.29
  -2  -2   2 2466.15   54.19
  -2  -2   2 2407.66   55.29
   2   2   2 2456.25   54.59
   3  -2   2 1185.98   26.80
   3   2  -2 1131.19   27.00
   3   2  -2 1118.59   26.20
  -3  -2  -2 1130.09   28.40
  -3  -2  -2 1177.28   27.10
  -3   2   2 1133.69   27.00
  -3   2   2 1147.29   26.40
   3   2  -2 1132.69   27.60
  -3  -2  -2 1159.08   27.80
   3  -2   2 1106.59   27.20
   3  -2   2 1119.39   27.00
   3   2   2 1197.98   28.60
   3  -2  -2 1181.58   27.90
  -3   2  -2 1149.48   27.80
   3   2   2 1221.28   28.10
   3   2   2 1184.18   27.40
  -3  -2   2 1202.88   29.60
  -3   2  -2 1161.28   28.30
  -3   2  -2 1161.48   27.40
  -3  -2   2 1192.18   27.30
  -3  -2   2 1194.18   28.40
  -3  -2   2 1189.48   28.00
   3   2   2 1168.18   29.50
   3  -2  -2 1188.08   27.50
  -4  -2  -2   48.00    4.70
   4   2  -2   60.59    4.70
  -4  -2  -2   71.19    7.90
   4   2  -2   62.29    6.10
   4  -2   2   60.29    6.10
   4  -2   2   57.89    6.00
   4   2  -2   66.89    6.70
  -4   2   2   56.49    5.30
  -4   2   2   62.89    6.80
  -4   2   2   59.69    6.30
  -4  -2  -2   59.59    5.90
  -4  -2  -2   69.89    7.30
   4   2   2   81.49    7.20
   4   2   2   84.69    9.10
  -4   2  -2   73.09    5.50
  -4   2  -2   79.99    6.80
  -4  -2   2   78.59    5.00
   4  -2  -2   73.39    6.40
   4  -2  -2   93.69    6.20
   4   2   2   87.49    6.50
   4   2   2   78.89    5.40
  -4  -2   2   72.49    7.10
  -4  -2   2   90.09    8.50
  -4  -2   2   79.89    6.30
  -5  -2  -2  190.48   10.40
  -5   2   2  180.28    9.80
  -5   2   2  172.48    8.00
  -5   2   2  186.08    9.40
   5   2  -2  177.38    9.00
   5   2  -2  185.18    7.20
  -5  -2  -2  178.58    8.80
   5  -2   2  161.78    9.10
  -5  -2  -2  171.38   10.60
   5  -2   2  175.08    8.90
   5   2  -2  180.78   10.10
  -5   2  -2  155.18    8.90
   5   2   2  161.58   10.90
  -5   2  -2  166.08    9.80
   5  -2  -2  167.78    8.40
  -5  -2   2  174.08    9.50
   5   2   2  169.28   10.20
  -5  -2   2  165.18    8.70
  -5  -2   2  165.98   10.70
  -5   2  -2  159.58    7.90
   5   2   2  165.18    8.90
   5   2   2  159.88    7.20
   5  -2  -2  142.79    8.50
  -5  -2   2  161.78    6.80
  -6  -2  -2   90.19    9.30
   6  -2   2   87.59    8.20
  -6  -2  -2   80.89    8.00
   6   2  -2   85.99    8.20
  -6   2   2   74.79    8.90
  -6   2   2   87.99    7.30
  -6   2   2   87.09    8.90
  -6  -2  -2   78.49    9.40
  -6   2  -2   89.19    9.50
  -6  -2   2   89.59    8.20
  -6   2  -2   76.89    8.20
  -6   2  -2   78.99    7.20
   6   2   2   86.89    8.50
  -6  -2   2   94.19    9.10
  -6  -2   2   91.69   10.30
   6  -2  -2   87.59    8.20
   7  -2   2  235.28   12.50
  -7   2   2  222.38   11.30
  -7  -2  -2  269.27   14.90
  -7  -2  -2  218.98   12.10
  -7   2   2  211.78   13.80
   7   2  -2  231.18   12.60
  -7   2  -2  226.98   13.70
   7  -2  -2  216.78   12.30
  -7   2  -2  194.48   13.10
   7   2   2  233.08   13.10
  -7  -2   2  224.78   12.30
  -7   2  -2  244.88   11.50
  -7  -2   2  232.78   13.80
  -8   2   2   87.99    9.50
  -8  -2  -2   85.89   12.90
  -8   2   2   94.59   11.90
  -8  -2  -2   63.69   11.00
   8  -2   2   62.39    9.50
  -8   2  -2   67.49   10.80
   8   2   2   69.89   10.70
   8  -2  -2   70.79    9.90
  -8   2  -2   64.19    8.40
  -8  -2   2   74.09    9.90
  -8  -2   2   43.50    9.80
   9  -2   2   83.79   12.50
  -9   2   2  105.29   10.80
  -9  -2  -2   73.49   13.40
  -9  -2  -2   91.09   11.40
   9   2  -2   80.29   12.30
  -9   2   2   84.89   12.30
   9   2   2   83.89   11.70
  -9  -2   2  104.39   13.10
  -9   2  -2   86.89   13.40
  -9  -2   2   79.19   12.10
   0  -3  -2  438.66   11.50
   0   3  -2  486.95   11.20
   0   3   2  424.96   11.40
   0   3  -2  453.15   11.40
   0  -3   2  507.95   11.40
   0   3   2  460.95   11.50
   0   3  -2  516.75   11.40
   0  -3   2  498.35   11.20
   0  -3   2  455.55   11.50
   0  -3  -2  459.55   11.40
  -1  -3  -2 3053.29   67.29
  -1  -3  -2 3090.79   67.49
  -1  -3  -2 3107.09   68.19
   1   3  -2 3097.29   67.39
   1   3  -2 3034.00   67.49
   1  -3   2 3118.39   67.09
  -1  -3  -2 3077.19   67.59
   1  -3   2 3116.89   67.39
   1  -3   2 3142.89   66.99
   1   3  -2 2978.70   67.49
   1   3   2 3123.09   68.79
  -1  -3   2 3126.29   68.79
  -1   3  -2 3187.08   67.39
  -1  -3   2 3014.90   67.89
  -1  -3   2 3122.99   67.99
   1   3   2 3068.09   67.99
  -1   3  -2 3135.19   67.79
   1   3   2 3117.49   67.69
  -1  -3   2 3109.09   67.89
   1   3   2 3038.60   67.99
  -1   3  -2 3088.99   67.39
   2   3  -2  176.58    6.60
  -2  -3  -2  196.58    8.40
  -2  -3  -2  205.98    6.90
   2  -3   2  186.98    6.20
   2   3  -2  190.18    6.80
   2  -3   2  194.58    7.30
   2   3  -2  189.78    7.40
  -2  -3  -2  202.18    7.80
  -2  -3  -2  192.88    6.70
  -2   3  -2  188.78    5.80
  -2  -3   2  169.98    8.50
  -2   3  -2  183.18    6.90
   2   3   2  175.18    6.60
  -2  -3   2  176.58    7.10
   2   3   2  181.48    7.50
  -2  -3   2  165.38    6.40
   2   3   2  190.78    8.60
   2   3   2  200.38    6.80
  -3  -3  -2  152.78    8.50
   3   3  -2  118.69    5.90
   3   3  -2  129.09    7.40
   3  -3   2  137.69    6.60
   3  -3   2  151.08    6.30
  -3  -3  -2  147.79    6.00
  -3  -3  -2  142.89    7.50
  -3   3   2  144.49    5.60
   3   3  -2  140.39    6.70
  -3  -3  -2  144.59    6.60
  -3   3  -2  148.69    7.00
  -3  -3   2  143.49    8.80
  -3   3  -2  138.29    5.70
   3   3   2  145.39    6.80
  -3  -3   2  147.69    6.90
   3  -3  -2  147.19    6.50
   3   3   2  144.19    6.40
   3   3   2  144.99    8.90
  -3  -3   2  135.59    6.10
  -3  -3   2  152.48    7.40
   3   3   2  143.49    7.60
   4   3  -2  264.77   10.80
  -4   3   2  268.37   10.10
  -4  -3  -2  254.97    9.70
  -4   3   2  245.08    8.70
  -4  -3  -2  273.57   11.80
   4  -3   2  255.77    9.30
   4   3  -2  278.07    8.90
  -4  -3  -2  263.47    8.90
  -4  -3  -2  245.48   10.80
  -4  -3  -2  287.07   10.00
   4   3  -2  282.87   11.00
  -4   3   2  270.97   10.00
   4  -3   2  257.27    9.90
   4   3   2  300.97   10.50
  -4  -3   2  301.07   12.50
  -4   3  -2  294.77   10.80
  -4  -3   2  294.07    9.30
   4   3   2  279.37    9.50
   4  -3  -2  294.27    9.80
  -4   3  -2  267.67    9.20
   4   3   2  289.57   11.20
   4   3   2  314.57   13.00
  -4  -3   2  275.97   10.90
  -4  -3   2  305.47   10.40
   4  -3  -2  270.57   10.10
  -5   3   2  367.56   12.10
   5  -3   2  370.76   13.40
   5   3  -2  393.16   13.30
   5   3  -2  380.06   11.70
  -5  -3  -2  396.86   15.30
  -5  -3  -2  385.16   11.90
  -5   3   2  401.56   13.70
  -5  -3  -2  400.56   13.30
  -5  -3  -2  416.06   14.70
  -5   3   2  393.46   13.40
   5   3  -2  419.06   14.70
  -5  -3   2  390.96   11.90
  -5  -3   2  390.46   15.70
   5   3   2  416.96   15.90
  -5   3  -2  404.16   14.30
   5   3   2  398.76   13.50
   5  -3  -2  380.76   13.30
   5  -3  -2  396.76   12.80
   5   3   2  408.36   12.20
   5   3   2  388.46   14.80
  -5   3  -2  386.66   13.10
  -5   3  -2  390.26   12.30
  -5  -3   2  407.06   13.50
  -5  -3   2  400.56   14.20
  -6   3   2  237.98   11.60
  -6  -3  -2  247.88   11.50
  -6  -3  -2  233.88   12.70
  -6   3   2  232.38   11.80
   6   3  -2  249.28   11.80
   6  -3   2  248.48   11.40
   6   3  -2  251.47    9.60
  -6   3   2  243.98   10.10
  -6   3  -2  220.28   11.00
  -6   3  -2  227.78   12.10
   6   3   2  236.48   11.40
  -6   3  -2  235.28   10.20
   6  -3  -2  235.08   12.40
   6   3   2  238.98    9.80
  -6  -3   2  232.48   12.20
  -6  -3   2  225.48    9.00
  -6  -3   2  242.28   11.10
  -7  -3  -2  174.68   13.20
   7  -3   2  186.08   11.70
  -7   3   2  178.28   10.20
  -7   3   2  180.28   12.50
  -7  -3  -2  160.48   11.60
  -7   3   2  137.89   12.70
   7   3  -2  171.98   11.80
  -7   3  -2  142.79   11.60
   7   3   2  164.58   11.50
   7  -3  -2  159.78   10.80
  -7  -3   2  186.48   12.80
   7   3   2  183.18    9.70
  -7  -3   2  152.28   11.30
  -8  -3  -2   43.10   10.30
  -8  -3  -2   34.80    9.20
   8   3  -2   25.40    8.60
  -8   3   2   50.79    7.60
  -8   3   2   47.30   10.00
  -8   3  -2   44.20    7.60
   8   3   2   24.20    8.40
  -8  -3   2   32.00    9.90
   8  -3  -2   31.70    8.60
  -8   3  -2   17.00    9.70
   9   3  -2  158.88   14.20
   9  -3   2  144.39   14.00
  -9  -3  -2  173.88   15.80
  -9   3   2  197.68   12.90
  -9   3   2  141.89   14.50
   9   3   2  167.58   15.50
  -9   3  -2  148.29   16.80
   9  -3  -2  171.58   14.60
  -9  -3   2  151.78   13.90
  -9   3  -2  192.78   13.00
  -9  -3   2  152.78   14.50
   0  -4   2   18.60    2.50
   0  -4  -2   17.80    2.50
   0  -4   2   20.90    2.70
   0   4   2   21.30    3.00
   0  -4  -2    9.70    2.70
   0   4  -2   18.20    2.60
   0   4  -2   16.40    2.70
   0   4  -2   20.40    2.60
  -1   4   2 1649.54   37.40
  -1  -4  -2 1711.13   38.80
  -1  -4  -2 1681.13   37.70
   1  -4   2 1715.73   37.60
  -1  -4  -2 1693.13   38.00
   1   4  -2 1695.83   38.10
   1   4  -2 1656.83   38.10
   1  -4   2 1716.83   37.70
  -1  -4  -2 1678.53   38.10
   1   4  -2 1721.33   37.90
   1   4   2 1748.63   39.60
  -1   4  -2 1777.42   39.00
  -1   4  -2 1782.92   39.40
   1   4   2 1759.12   39.80
  -1  -4   2 1827.82   39.60
   1  -4  -2 1708.33   39.00
   1   4   2 1771.22   39.30
  -1  -4   2 1779.02   39.80
  -1  -4   2 1776.02   39.60
  -1  -4   2 1758.42   40.60
  -1   4  -2 1772.42   39.10
   1   4   2 1759.42   40.60
  -2  -4  -2  618.04   16.30
  -2  -4  -2  623.14   15.90
   2   4  -2  614.74   15.90
   2   4  -2  621.34   16.30
   2  -4   2  607.14   15.20
   2   4  -2  655.93   15.90
  -2  -4  -2  652.93   16.00
  -2  -4  -2  638.34   17.40
   2  -4   2  637.64   15.70
   2   4   2  698.53   18.90
  -2  -4   2  705.63   17.20
  -2   4  -2  681.83   16.30
   2   4   2  681.23   17.60
  -2  -4   2  677.03   18.80
  -2  -4   2  687.43   17.20
   2   4   2  679.43   17.20
  -2  -4   2  685.83   17.40
   2   4   2  701.43   17.00
  -2   4  -2  691.53   17.10
  -3  -4  -2  132.59    7.40
   3   4  -2  120.69    6.00
  -3  -4  -2  116.49    8.20
   3  -4   2  119.49    6.40
  -3  -4  -2  112.89    6.10
  -3  -4  -2  127.39    6.40
   3   4  -2  116.19    6.50
   3   4  -2  123.09    8.40
   3  -4   2  122.09    5.90
  -3  -4   2  147.79    6.50
  -3   4  -2  140.09    5.60
   3   4   2  139.99    6.90
  -3  -4   2  139.89    9.00
   3   4   2  152.18    7.80
  -3  -4   2  145.09    7.00
   3   4   2  136.49    9.20
  -3  -4   2  143.29    7.40
   3   4   2  131.69    6.70
  -3   4  -2  140.69    7.00
  -4  -4  -2  263.67   10.00
   4   4  -2  265.17   11.00
  -4  -4  -2  263.47   12.10
   4   4  -2  283.47    9.30
   4   4  -2  264.07   10.10
  -4   4   2  256.67    8.50
  -4  -4  -2  267.37    9.30
   4  -4   2  271.57    9.50
  -4  -4  -2  296.97   11.30
   4  -4   2  260.77    9.90
  -4  -4   2  278.07    9.30
   4   4   2  280.77   11.30
  -4   4  -2  274.97    8.80
  -4  -4   2  281.37   12.50
  -4  -4   2  273.87   10.90
   4  -4  -2  266.47    9.70
   4   4   2  290.07   10.30
   4   4   2  265.17   12.80
  -4   4  -2  260.17   10.40
  -4  -4   2  274.27   10.20
   4   4   2  268.27    9.60
  -5  -4  -2    5.00    4.20
  -5  -4  -2   12.60    5.20
   5   4  -2   22.60    4.40
   5   4  -2   32.50    5.50
  -5  -4  -2   18.20    6.30
  -5   4   2   17.40    5.40
   5   4  -2   21.60    6.30
   5  -4   2   38.20    5.60
   5  -4   2   19.30    5.00
  -5   4   2   29.60    4.30
   5  -4  -2   30.00    5.10
   5   4   2   23.20    6.00
  -5  -4   2   14.50    6.80
  -5  -4   2   29.10    6.20
  -5  -4   2   18.90    4.20
   5  -4  -2   29.00    5.30
   5   4   2   12.60    4.50
   5   4   2   30.10    6.90
   5   4   2   36.00    5.60
   6  -4   2    7.90    5.80
  -6   4   2   11.90    4.70
  -6  -4  -2    6.90    5.80
   6   4  -2    5.40    5.80
  -6   4   2    5.20    5.90
  -6  -4  -2    7.60    7.00
  -6  -4  -2    3.60    4.20
   6   4  -2    6.40    4.50
   6   4  -2    2.00    6.90
  -6   4   2    6.00    6.30
   6   4   2    8.10    5.90
  -6   4  -2    0.70    6.50
  -6  -4   2   14.30    6.80
   6   4   2   -1.50    4.70
   6  -4  -2    9.60    5.60
  -6  -4   2    2.10    4.30
  -6  -4   2   10.60    6.00
  -6   4  -2   11.10    4.90
  -7   4   2  169.88   13.80
  -7  -4  -2  170.08   11.60
   7   4  -2  192.78   10.30
   7  -4   2  158.98   11.50
  -7   4   2  179.78   12.30
  -7  -4  -2  182.88   13.70
  -7   4   2  193.78   10.00
   7   4  -2  179.78   11.70
   7   4   2  168.38    9.80
  -7   4  -2  160.78   12.80
  -7  -4   2  146.49    8.90
  -7  -4   2  181.58   11.60
   7  -4  -2  158.38   11.00
  -7   4  -2  164.98    9.80
   7   4   2  170.48   11.50
  -7  -4   2  173.28   13.00
   8  -4   2  179.08   13.30
   8   4  -2  175.58   10.70
  -8  -4  -2  190.18   17.60
  -8   4   2  194.48   11.20
   8   4  -2  181.48   14.00
  -8   4   2  169.98   14.40
   8   4   2  204.18   13.90
  -8   4  -2  188.28   13.80
   8   4   2  196.08   11.10
  -8  -4   2  175.78   14.70
  -8  -4   2  136.89    9.90
  -8   4  -2  168.78   14.50
   8  -4  -2  180.38   12.90
  -8  -4   2  169.58   13.50
  -9  -4  -2    9.90   10.20
   9   4  -2    9.40    8.80
  -9   4   2   30.00   10.90
   9  -4   2    8.80    9.20
  -9  -4   2    8.90   10.30
   9   4   2   18.80    9.30
   9  -4  -2   17.50    9.30
  -9   4  -2   41.10    8.40
  -9   4  -2    2.70   10.60
   0   5  -2  405.76   11.00
   0  -5   2  414.06   10.50
   0  -5  -2  399.96   11.00
   0   5  -2  404.26   10.60
   0  -5   2  422.46   12.20
   0   5  -2  416.56   10.80
   0   5   2  432.26   11.40
   0  -5   2  434.06   11.30
   0   5   2  397.46   11.00
   0  -5  -2  423.56   10.90
  -1  -5  -2 2263.57   53.49
   1   5  -2 2360.76   51.89
  -1  -5  -2 2298.17   52.09
  -1  -5  -2 2321.17   51.49
   1  -5   2 2345.27   51.49
   1   5  -2 2312.67   52.09
  -1   5   2 2300.27   51.39
   1  -5   2 2387.66   51.49
   1   5  -2 2355.96   51.69
   1   5   2 2343.27   51.19
   1   5   2 2316.37   51.59
   1   5   2 2257.37   52.49
  -1   5  -2 2356.06   50.89
  -1  -5   2 2288.87   52.59
  -1  -5   2 2367.16   51.59
  -1  -5   2 2368.46   51.49
   1   5   2 2304.67   51.89
  -1  -5   2 2306.47   51.89
  -1   5  -2 2325.17   51.39
   1  -5  -2 2253.37   51.09
  -1   5  -2 2302.97   51.19
  -2  -5  -2 2367.76   53.19
  -2  -5  -2 2344.47   52.79
  -2  -5  -2 2369.56   54.29
   2  -5   2 2347.36   52.59
   2   5  -2 2390.26   53.39
  -2  -5  -2 2374.96   53.09
   2   5  -2 2291.77   52.99
   2   5  -2 2381.56   52.89
   2   5   2 2280.57   52.29
  -2  -5   2 2383.66   52.19
  -2  -5   2 2336.27   51.99
  -2   5  -2 2276.37   50.99
  -2   5  -2 2292.97   51.69
   2   5   2 2298.47   52.19
   2   5   2 2294.07   53.59
   2   5   2 2339.57   51.79
  -2  -5   2 2325.17   53.59
  -2  -5   2 2302.97   52.09
   3  -5   2 1205.38   28.90
  -3  -5  -2 1230.08   31.70
  -3  -5  -2 1264.37   29.80
  -3  -5  -2 1247.58   29.90
  -3  -5  -2 1274.57   30.50
   3   5  -2 1269.97   30.90
   3  -5   2 1250.07   29.50
   3   5  -2 1232.88   29.60
  -3   5  -2 1284.87   29.30
  -3  -5   2 1271.87   30.60
  -3  -5   2 1259.97   32.50
  -3  -5   2 1293.77   30.40
  -3  -5   2 1298.37   30.90
  -3   5  -2 1265.67   30.30
   3   5   2 1242.18   31.20
   3   5   2 1296.57   30.50
   4   5  -2  345.47   11.10
  -4  -5  -2  337.07   11.00
   4   5  -2  339.07   12.80
  -4   5   2  329.67   11.20
   4  -5   2  328.97   11.30
   4   5  -2  335.77   11.70
   4  -5   2  380.46   15.10
  -4  -5  -2  361.26   12.80
  -4  -5  -2  327.87   11.50
  -4  -5  -2  343.77   13.70
  -4  -5   2  349.17   12.30
  -4  -5   2  348.67   11.80
  -4  -5   2  332.77   11.10
   4  -5  -2  348.07   11.00
   4   5   2  341.17   11.30
  -4   5  -2  318.67   10.10
   4   5   2  355.56   11.70
  -4   5  -2  337.67   11.70
   4   5   2  365.26   14.60
  -4  -5   2  354.36   14.20
   4   5   2  337.57   12.70
   5   5  -2   95.99    7.60
  -5  -5  -2   90.89    7.70
  -5   5   2   80.29    5.70
   5  -5   2   85.99    7.20
   5   5  -2   84.69    9.00
  -5  -5  -2   84.99    6.50
  -5  -5  -2   81.19    8.60
   5  -5   2   79.39    7.10
  -5  -5  -2   86.59    9.30
   5   5  -2  100.09    7.00
  -5  -5   2   76.89    9.10
   5   5   2   74.29    9.10
  -5  -5   2   86.19    8.30
  -5   5  -2   81.19    6.00
   5  -5  -2   74.59    6.80
   5   5   2   81.09    7.40
  -5  -5   2   77.19    7.60
   5  -5  -2   73.89    7.00
   5   5   2   87.49    7.00
  -5  -5   2   84.99    6.30
  -6   5   2  196.08   11.30
   6   5  -2  218.68    9.80
   6   5  -2  204.18   12.70
  -6  -5  -2  208.98   11.30
  -6   5   2  208.78    9.20
   6   5  -2  214.98   11.10
  -6  -5  -2  224.28   12.80
  -6  -5  -2  194.88    9.60
  -6   5  -2  216.58   11.90
   6  -5  -2  186.98   10.30
  -6  -5   2  213.28    9.80
  -6  -5   2  217.58   11.90
  -6   5  -2  209.78    9.40
   6   5   2  222.98   11.50
   6   5   2  209.38   10.10
  -7  -5  -2   42.60    9.80
  -7  -5  -2   24.80    6.30
  -7   5   2   53.09    6.70
   7  -5   2   36.70    8.10
  -7  -5  -2   54.19    8.70
   7   5  -2   45.80    7.10
  -7   5   2   42.70    8.70
   7   5   2   45.20    8.80
   7  -5  -2   55.59    8.40
  -7   5  -2   57.89    7.30
  -7  -5   2   52.29    8.50
  -7   5  -2   49.30    9.80
   7   5   2   52.29    7.20
  -7  -5   2   43.00    7.00
  -7  -5   2   52.09    9.40
  -8   5   2  118.29    9.30
   8  -5   2   88.09   10.80
   8   5  -2   94.89   11.70
  -8   5   2  114.39   12.30
   8   5  -2   95.99   10.00
  -8   5  -2  123.89   10.40
   8   5   2  107.19   11.30
   8   5   2   83.59    9.20
  -8   5  -2   71.99   11.50
   8  -5  -2  109.89   11.50
  -8  -5   2  130.59   13.80
  -9  -5  -2   15.60   10.70
   9   5  -2   15.30   10.00
   9   5  -2   -1.70    6.70
   9  -5  -2    4.90    8.80
   9   5   2    3.90    8.90
  -9  -5   2   18.50   10.80
   0   6  -2   15.50    3.40
   0  -6  -2   12.30    2.80
   0   6  -2   14.40    3.10
   0   6   2   11.00    3.20
   0   6  -2   15.60    2.90
   0   6   2   16.90    3.70
   0  -6   2   11.00    3.10
   0  -6   2   12.50    2.90
   0  -6  -2    8.70    3.00
   0  -6   2   20.80    2.90
  -1  -6  -2  185.58    7.40
  -1   6   2  195.78    6.80
   1  -6   2  210.08    6.70
   1   6  -2  177.18    7.40
   1   6  -2  217.38    7.10
  -1  -6  -2  191.68    8.10
  -1  -6  -2  204.28    6.80
   1  -6   2  188.78    7.50
   1   6  -2  199.88    7.20
   1   6   2  231.38    7.00
  -1   6  -2  225.98    7.30
   1   6   2  218.18    8.00
  -1   6  -2  230.68    6.60
   1   6   2  213.78    9.10
  -1  -6   2  199.78    9.00
   1   6   2  220.18    7.60
  -1  -6   2  226.08    7.50
  -1  -6   2  227.48    7.40
  -1   6  -2  202.08    7.10
   1  -6  -2  196.88    7.00
  -1  -6   2  211.08    7.90
  -2  -6  -2 1648.44   38.80
   2  -6   2 1621.54   36.80
   2   6  -2 1605.04   37.10
  -2  -6  -2 1584.54   37.30
   2   6  -2 1602.14   37.40
  -2  -6  -2 1609.24   37.10
  -2  -6  -2 1623.04   37.50
   2   6  -2 1596.14   37.60
  -2  -6   2 1702.33   38.80
  -2  -6   2 1667.63   38.80
  -2  -6   2 1677.83   39.00
   2   6   2 1662.13   39.00
  -2  -6   2 1690.23   40.50
   2   6   2 1704.23   38.40
   2   6   2 1664.83   39.10
   2   6   2 1669.93   40.40
  -3  -6  -2 1442.86   33.50
   3   6  -2 1385.96   34.30
   3   6  -2 1374.36   33.20
   3  -6   2 1403.96   32.90
  -3  -6  -2 1401.16   33.30
   3   6  -2 1384.46   33.20
  -3  -6  -2 1425.06   33.90
  -3  -6  -2 1374.96   35.10
  -3  -6   2 1481.25   37.30
   3   6   2 1486.55   34.90
  -3  -6   2 1497.75   35.20
   3   6   2 1472.45   37.40
   3   6   2 1451.05   35.80
   3   6   2 1506.15   35.20
  -3   6  -2 1440.86   36.10
  -3  -6   2 1488.15   35.20
  -3  -6   2 1510.75   35.50
   4  -6   2  311.57   10.10
   4  -6   2  289.67   10.50
  -4  -6  -2  303.57   13.30
   4   6  -2  300.17   11.00
   4   6  -2  304.47   10.70
  -4  -6  -2  304.07   11.00
  -4  -6  -2  303.97   11.90
   4   6  -2  294.77   12.10
  -4  -6  -2  295.77   10.70
   4   6   2  329.27   12.80
  -4  -6   2  326.87   14.20
   4   6   2  330.87   14.50
  -4  -6   2  336.77   12.20
  -4   6  -2  334.07   11.60
   4   6   2  330.27   11.50
   4   6   2  326.77   11.50
  -4  -6   2  335.87   11.40
  -4   6  -2  335.17   10.00
   5   6  -2   75.89    7.70
  -5  -6  -2   85.09    8.30
   5  -6   2   72.39    7.20
   5  -6   2   80.49    7.80
  -5  -6  -2   65.69    6.30
   5   6  -2   91.99    9.30
  -5  -6  -2   65.79    8.10
   5   6  -2   85.29    7.10
  -5  -6   2   81.59    6.80
  -5  -6   2   75.89    7.70
  -5  -6   2   87.99    8.40
   5  -6  -2   79.29    7.10
  -5   6  -2   76.99    8.10
  -5   6  -2   86.09    6.00
   5   6   2   89.69    9.40
   5   6   2   85.49    7.20
   5   6   2   90.89    9.90
   5   6   2   80.89    7.90
  -6   6   2  115.79    9.70
   6   6  -2  108.89   11.70
  -6  -6  -2  114.59   11.20
   6   6  -2  137.49   10.30
   6   6  -2  117.69    8.50
  -6  -6  -2  117.29    9.50
  -6   6   2  120.59    7.40
  -6  -6  -2  110.09    8.20
   6  -6   2   98.49    8.70
   6   6   2  136.19    9.30
   6   6   2  132.39    9.80
  -6  -6   2  138.99    8.70
  -6  -6   2  140.29   11.20
   6  -6  -2  116.39    9.20
  -6   6  -2  111.89   10.50
  -6   6  -2  126.59    7.70
   7  -6   2  119.29   10.60
   7   6  -2  135.89    9.80
  -7  -6  -2  108.79   11.70
  -7   6   2  129.29    8.90
   7   6  -2  149.29   11.40
  -7  -6   2  126.79   12.60
  -7   6  -2  142.29   12.60
   7   6   2  124.69   11.10
   7  -6  -2  121.69   10.60
   7   6   2  133.49   10.40
  -7   6  -2  129.69    8.90
  -8  -6  -2  127.99   17.70
   8   6  -2  111.29   10.80
  -8   6   2  112.69   13.40
   8  -6   2  114.79   11.70
  -8   6   2  120.19    9.70
   8   6  -2  113.39   11.90
  -8  -6   2  128.19   13.90
   8   6   2  104.29   10.90
  -8   6  -2  118.39   13.80
   8   6   2  116.19   12.40
  -8   6  -2  101.89    9.80
   8  -6  -2  109.49   11.20
   9   6  -2   19.80    8.60
   9  -6   2    9.20    9.20
  -9  -6  -2    8.80   11.40
   9   6  -2   25.10    9.70
  -9   6   2   15.50   11.80
   9   6   2   12.50    8.80
   9   6   2   12.10    7.60
   9  -6  -2   -3.50    9.10
  -9  -6   2    9.10   10.10
   0   7  -2  152.98    6.20
   0   7  -2  143.89    6.50
   0   7   2  142.69    6.60
   0  -7   2  156.58    5.70
   0   7   2  143.39    7.00
   0  -7  -2  138.69    6.50
   0   7  -2  152.48    6.00
   0  -7   2  149.88    6.00
   0  -7   2  152.48    6.60
   0  -7  -2  143.29    6.10
   1   7  -2  586.54   15.70
   1   7  -2  582.04   16.00
   1  -7   2  608.44   15.10
  -1  -7  -2  607.74   16.60
  -1  -7  -2  615.14   15.30
  -1  -7  -2  594.54   16.00
   1   7  -2  626.74   15.50
   1  -7   2  603.94   15.50
  -1   7   2  586.84   15.30
  -1  -7   2  592.04   16.00
  -1  -7   2  604.14   15.30
  -1  -7   2  598.24   16.90
  -1  -7   2  592.24   15.40
  -1   7  -2  588.34   15.30
   1   7   2  605.04   17.10
  -1   7  -2  598.14   15.20
   1  -7  -2  587.94   15.20
   1   7   2  593.24   16.10
   1   7   2  617.84   15.00
   1   7   2  607.04   15.50
   2   7  -2  462.05   13.90
  -2  -7  -2  481.75   13.90
   2   7  -2  489.45   14.20
   2   7  -2  496.15   13.60
  -2  -7  -2  503.75   13.50
   2  -7   2  463.95   12.70
  -2  -7  -2  498.75   15.30
  -2  -7  -2  468.35   13.60
  -2   7  -2  531.25   13.40
  -2  -7   2  538.85   16.60
   2   7   2  524.05   15.00
  -2  -7   2  523.15   14.60
  -2  -7   2  527.65   14.50
  -2  -7   2  535.45   15.00
   2   7   2  519.85   14.90
   2   7   2  513.15   16.80
   3   7  -2  150.08    7.80
  -3  -7  -2  166.88    9.90
   3   7  -2  161.38    8.50
  -3  -7  -2  158.98    7.90
  -3  -7  -2  152.98    8.20
  -3  -7  -2  149.88    7.70
   3  -7   2  156.28    7.00
   3   7  -2  163.28    7.70
   3   7   2  174.78    7.80
  -3  -7   2  148.79    8.00
  -3  -7   2  162.68   10.30
  -3   7  -2  175.08    6.40
   3   7   2  185.48   10.80
  -3  -7   2  161.48    8.20
   3   7   2  164.98    8.70
  -3  -7   2  162.88    7.80
   3   7   2  163.88    8.20
   4   7  -2  115.09    7.40
  -4  -7  -2  105.49    9.80
   4   7  -2  120.59    7.60
  -4  -7  -2  114.69    8.40
   4  -7   2  108.39    6.80
  -4  -7  -2   97.69    7.30
   4   7  -2   97.89    8.50
  -4  -7  -2  100.29    7.20
  -4  -7   2   99.99    7.30
  -4  -7   2  101.19    7.10
   4   7   2   96.89    8.30
  -4   7  -2   96.29    7.20
  -4  -7   2   91.59    7.70
  -4  -7   2  101.79   10.00
   4   7   2  103.49   10.10
   4   7   2   88.89    7.20
   4   7   2  107.89    7.40
   5  -7   2  210.48    9.70
  -5  -7  -2  222.68   11.70
   5   7  -2  215.38   10.50
   5   7  -2  223.48   12.40
  -5  -7  -2  227.08   10.10
   5   7  -2  236.38   10.30
   5   7   2  221.28   10.70
  -5  -7   2  236.18   11.70
   5   7   2  262.17   10.80
  -5   7  -2  221.98   11.30
  -5   7  -2  253.47    9.00
   5   7   2  257.47   12.70
   5   7   2  238.08   14.10
  -5  -7   2  230.88   10.40
   6  -7   2  155.48    9.60
   6   7  -2  144.39   10.20
   6   7  -2  149.19   12.80
  -6  -7  -2  152.58   12.00
   6   7  -2  160.98   10.60
  -6   7  -2  141.99    8.40
  -6  -7   2  148.89   11.60
   6  -7  -2  152.68    9.50
   6   7   2  152.98   10.10
   6   7   2  157.18   11.40
   7   7  -2  140.39   11.80
  -7  -7  -2  152.38   13.60
   7   7  -2  137.09   10.80
   7   7   2  140.19   10.90
  -7   7  -2  126.99   12.40
  -7   7  -2  132.19    9.30
  -7  -7   2  124.79   12.80
   7  -7  -2  128.09   13.30
   7   7   2  125.19   11.80
  -8  -7  -2  106.39   13.60
  -8   7   2  102.59   11.60
   8   7  -2   92.99   11.00
   8  -7   2  106.89   11.40
  -8   7  -2  101.99    9.80
   8   7   2  104.99   11.30
  -8  -7   2   98.59   13.10
  -8   7  -2   85.99   12.20
   8   7   2  104.19   10.30
   8  -7  -2  105.29   11.00
  -9  -7  -2   16.20   11.20
   9  -7   2    5.60    9.60
   9   7  -2   20.40    8.10
  -9   7   2   13.50   13.10
   9   7   2   14.20    8.10
  -9   7  -2   24.80   11.60
  -9  -7   2   34.70   10.50
   9  -7  -2   11.30    9.10
   0   8  -2  465.55   12.70
   0  -8   2  475.95   12.80
   0   8   2  466.95   13.40
   0   8   2  453.95   13.70
   0   8  -2  484.35   12.80
   0  -8  -2  455.85   13.30
   0  -8  -2  486.65   13.10
   0  -8   2  466.85   13.50
   0   8  -2  487.25   13.40
   0  -8   2  467.35   12.70
  -1  -8  -2  236.58    9.10
  -1  -8  -2  251.57    9.60
   1   8  -2  253.97    8.50
   1   8  -2  232.78    8.70
   1   8  -2  245.68    9.10
  -1  -8  -2  248.18    8.20
   1  -8   2  234.08    7.90
   1  -8   2  246.48    8.50
  -1   8   2  240.28    8.40
  -1  -8   2  211.58    7.90
   1   8   2  206.38    8.60
   1   8   2  217.88    7.40
  -1  -8   2  205.18    8.40
  -1   8  -2  213.18    7.80
  -1  -8   2  219.78    7.70
  -1  -8   2  226.08    9.60
   1  -8  -2  203.98    7.70
  -1   8  -2  208.68    7.60
   1   8   2  210.28    9.90
  -2  -8  -2  244.48   10.80
   2   8  -2  260.97    9.90
   2  -8   2  252.27    8.50
   2  -8   2  251.17    8.40
  -2   8   2  262.47    8.10
   2   8  -2  257.47    9.70
  -2  -8  -2  259.67    9.10
  -2  -8  -2  252.77    9.20
   2   8  -2  254.87    9.10
  -2  -8  -2  244.98    9.60
  -2   8  -2  252.17    8.30
   2   8   2  255.17    9.80
  -2  -8   2  279.57   11.60
   2  -8  -2  253.77    8.20
   2   8   2  264.07   11.90
  -2  -8   2  246.78    9.70
   2   8   2  262.87    8.80
   2   8   2  256.37    9.80
  -2  -8   2  251.97    9.30
  -2  -8   2  251.67    9.20
   3   8  -2  530.15   16.50
   3  -8   2  546.75   14.90
  -3  -8  -2  543.75   15.60
   3  -8   2  509.25   14.20
  -3  -8  -2  543.25   16.00
  -3  -8  -2  562.54   19.80
   3   8  -2  535.65   15.40
   3   8  -2  539.75   15.80
  -3  -8  -2  554.74   16.00
  -3  -8   2  547.25   16.00
   3   8   2  547.15   15.30
   3   8   2  519.45   16.20
  -3  -8   2  526.45   15.50
   3   8   2  524.15   18.10
  -3  -8   2  544.75   15.80
   3   8   2  528.95   15.80
  -3  -8   2  524.65   18.10
  -4  -8  -2   99.59    7.30
   4   8  -2   96.09    8.60
  -4  -8  -2   89.89    8.10
   4   8  -2   93.19    7.40
   4   8  -2  104.79    7.70
  -4  -8  -2   98.39    7.50
   4  -8   2   82.59    6.60
  -4  -8  -2   81.39    9.70
  -4  -8   2  112.99    7.80
  -4   8  -2  100.29    7.40
   4   8   2  117.19    8.10
   4   8   2  112.49   10.70
  -4  -8   2   99.29   10.40
   4   8   2   93.69   10.30
   4   8   2  114.09    7.60
  -4  -8   2  111.39    8.30
  -4  -8   2  101.09    7.70
   5   8  -2  671.43   20.00
   5   8  -2  690.03   22.70
   5   8  -2  666.43   20.20
  -5  -8  -2  703.53   21.70
   5   8   2  696.93   20.30
  -5   8  -2  671.53   20.10
  -5  -8   2  661.03   21.00
   5   8   2  661.03   20.00
   5   8   2  657.03   22.00
   5   8   2  662.93   23.90
   6   8  -2  297.57   13.30
  -6  -8  -2  308.87   15.00
   6   8  -2  293.87   19.40
   6   8  -2  286.57   13.90
   6  -8   2  305.87   12.70
   6   8   2  271.77   13.60
   6   8   2  299.67   13.00
  -6  -8   2  284.77   14.40
   6   8   2  293.77   15.70
   7   8  -2   84.79   10.50
  -7  -8  -2  116.09   12.60
  -7   8  -2  106.79   11.50
   7   8   2  102.19   10.90
  -7  -8   2   99.99   11.40
   7  -8  -2   96.69   10.10
   7   8   2  112.39   11.50
   8  -8   2   37.30    9.50
  -8   8   2   31.80   10.40
  -8  -8  -2   59.09   12.00
   8   8  -2   28.40    9.30
   8   8  -2   36.90    8.40
   8   8   2   40.80    9.50
  -8  -8   2   53.99   11.10
   8   8   2   37.80    8.60
  -8   8  -2   42.10    7.40
   8  -8  -2   42.10    9.40
  -8   8  -2   31.80   11.50
   0  -9  -2  519.95   14.70
   0  -9   2  530.25   14.00
   0   9  -2  512.15   14.00
   0   9   2  527.85   14.80
   0  -9  -2  509.35   14.20
   0   9  -2  513.45   14.70
   0  -9   2  521.45   14.80
   0   9  -2  519.35   14.00
   0   9   2  503.45   15.10
   1   9  -2  462.45   13.10
   1   9  -2  468.25   13.50
   1  -9   2  452.55   12.60
  -1  -9  -2  446.66   14.20
   1   9  -2  473.95   14.00
  -1   9   2  459.25   13.10
  -1  -9  -2  457.95   12.80
   1  -9   2  479.15   13.40
  -1  -9  -2  477.95   14.00
   1   9   2  418.46   13.10
   1  -9  -2  416.56   12.30
   1   9   2  438.96   11.80
  -1   9  -2  431.36   12.30
   1   9   2  395.56   14.10
  -1  -9   2  422.06   13.80
  -1  -9   2  418.26   13.10
  -1  -9   2  423.36   12.10
  -1  -9   2  411.96   12.30
   2   9  -2  357.36   12.20
  -2  -9  -2  350.36   13.20
  -2  -9  -2  365.86   12.20
  -2  -9  -2  338.97   12.50
  -2   9   2  352.06   10.60
   2   9  -2  370.46   12.10
  -2  -9  -2  379.96   12.80
   2  -9   2  352.06   10.90
   2   9  -2  374.76   11.50
   2   9   2  380.76   14.70
  -2   9  -2  410.06   11.70
  -2  -9   2  398.86   14.80
   2  -9  -2  384.96   11.50
   2   9   2  406.96   13.20
  -2  -9   2  407.16   13.20
  -2  -9   2  421.56   12.50
   2   9   2  416.96   13.10
  -2  -9   2  404.36   12.70
   2   9   2  426.36   12.20
  -3  -9  -2  496.25   15.10
  -3  -9  -2  500.15   15.40
  -3  -9  -2  481.65   17.20
   3   9  -2  500.65   16.20
  -3  -9  -2  529.95   15.80
   3   9  -2  508.55   15.60
   3  -9   2  496.05   15.40
   3   9  -2  508.55   15.00
  -3  -9   2  571.54   16.40
  -3  -9   2  527.05   15.90
   3   9   2  539.65   16.50
   3   9   2  553.14   17.00
  -3  -9   2  531.75   18.80
  -3  -9   2  555.34   16.70
   3   9   2  533.35   15.60
   3   9   2  547.85   19.10
  -4  -9  -2  114.49    8.90
   4   9  -2  120.59    8.20
   4  -9   2  133.79    7.10
   4   9  -2  124.49    9.70
   4   9  -2  148.39    8.70
  -4   9  -2  103.79    7.70
   4   9   2  108.49    7.90
  -4  -9   2  112.99    8.70
   4   9   2  100.49   11.10
   4   9   2  110.09    8.40
   4   9   2  119.69   11.20
  -5  -9  -2  288.57   13.70
   5   9  -2  288.97   12.80
   5   9  -2  304.97   14.80
   5   9  -2  280.57   12.60
   5   9   2  309.77   17.00
   5   9   2  286.67   12.60
   5   9   2  292.47   14.80
   5   9   2  306.27   13.30
  -5  -9   2  306.97   13.80
  -6  -9  -2  150.88   12.00
   6   9  -2  134.99   10.70
   6   9  -2  155.38   11.20
  -6   9  -2  149.99    8.40
   6   9   2  151.38   11.00
  -6  -9   2  134.39   12.00
   6   9   2  164.68   13.60
   7  -9   2   32.50    8.00
  -7  -9  -2   35.50    9.50
   7   9  -2   26.10    7.70
   7   9  -2   23.40    8.30
  -7  -9   2   29.40    9.10
   7  -9  -2   26.90    7.80
   7   9   2   21.10    7.70
   7   9   2   36.20    8.40
  -7   9  -2   23.30    5.90
   8  -9   2   30.90    8.80
   8   9  -2   28.50    9.60
  -8   9   2   37.50   10.00
   8   9  -2   33.00    8.60
  -8  -9  -2   35.50   11.20
   8   9   2   26.80    8.30
   8  -9  -2   27.60    8.60
  -8  -9   2   49.20   10.30
  -8   9  -2   41.90    7.30
   8   9   2   25.50    9.50
   0 -10   2    3.30    3.90
   0  10  -2    6.20    3.60
   0 -10   2   -1.60    3.40
   0 -10  -2   -0.10    3.80
   0  10  -2   -2.80    3.30
   0  10  -2    3.90    4.00
   0  10   2   -9.50    3.80
  -1 -10  -2  274.67    9.20
  -1  10   2  283.57    9.70
  -1 -10  -2  275.77   10.40
   1 -10   2  254.27    9.70
  -1 -10  -2  254.27   10.60
   1  10  -2  274.97    9.50
   1  10  -2  267.87   10.30
   1  10  -2  265.47    9.90
  -1 -10   2  265.47    9.60
   1  10   2  256.77   11.70
  -1 -10   2  278.67    9.70
  -1  10  -2  265.67    9.70
   1  10   2  286.67   10.60
  -1 -10   2  281.07   10.60
  -1 -10   2  272.07   11.30
   1 -10  -2  276.37    9.70
   1  10   2  284.97    9.80
   2  10  -2   84.69    7.40
  -2 -10  -2  101.99    6.60
   2  10  -2   95.49    6.80
  -2  10   2   98.89    6.00
  -2 -10  -2   88.19    8.20
   2 -10   2   94.29    6.10
   2  10  -2  101.39    7.40
  -2 -10  -2   92.09    7.20
  -2 -10   2   78.89    6.40
   2 -10  -2   79.49    5.60
   2  10   2   80.79    7.00
   2  10   2   90.39    6.10
   2  10   2   83.59    9.10
   2  10   2   73.69    7.10
  -2 -10   2   79.99    7.00
  -2 -10   2   79.99    8.10
  -2 -10   2   76.99    6.50
   3  10  -2  191.08    9.00
  -3 -10  -2  203.08    9.40
   3  10  -2  179.68    9.40
   3  10  -2  190.48   10.30
  -3 -10  -2  162.38   11.30
  -3 -10   2  170.98   12.00
  -3 -10   2  187.98    9.40
   3  10   2  195.48   10.20
   3  10   2  205.98    8.80
   3  10   2  184.58    9.80
   3  10   2  181.68   12.00
   4  10  -2  489.55   17.90
   4  10  -2  514.15   16.60
   4  10  -2  475.95   15.80
  -4 -10  -2  496.05   16.70
  -4 -10   2  497.85   16.70
   4  10   2  497.15   17.60
   4  10   2  486.15   15.90
   4  10   2  501.35   19.70
   4  10   2  502.65   16.90
   5 -10   2  255.37   10.60
  -5 -10  -2  241.28   13.00
   5  10  -2  242.78   11.90
   5  10  -2  242.28   12.70
   5  10  -2  223.48   14.20
   5  10   2  245.28   12.50
   5  10   2  254.67   14.60
  -5 -10   2  242.78   13.00
   5  10   2  251.27   11.90
   5  10   2  234.18   16.50
   6  10  -2  109.99   10.90
   6  10  -2  100.99   10.70
  -6 -10  -2  119.79   11.80
  -6 -10   2  112.39   11.50
   6  10   2  105.89   10.10
   6  10   2  118.99   12.70
   6  10   2  117.99   11.20
  -7 -10  -2   24.00    9.20
   7  10  -2   36.00    8.50
   7  10  -2   29.20    8.20
   7  10   2   28.30    8.10
   7  10   2   37.10    8.80
  -7 -10   2   32.40    9.60
  -8 -10  -2    8.90    9.50
   8  10  -2   21.20    8.70
   8 -10   2   14.80    8.80
   8 -10  -2    6.60    8.30
   8  10   2    4.10    8.10
  -8 -10   2   17.80   10.70
   0 -11   2  345.77   11.40
   0  11  -2  365.36   12.40
   0  11   2  363.46   12.20
   0 -11  -2  359.26   12.30
   0  11  -2  356.66   11.40
   0  11  -2  331.27   11.30
   0 -11   2  375.46   12.50
  -1  11   2  452.55   13.80
   1 -11   2  445.66   13.00
  -1 -11  -2  459.25   14.90
  -1 -11  -2  452.15   14.50
   1 -11   2  438.76   14.00
   1  11  -2  447.66   13.50
  -1 -11  -2  434.76   13.20
   1  11  -2  461.15   14.50
   1  11  -2  462.45   14.20
   1  11   2  515.65   13.90
   1  11   2  470.25   16.40
   1 -11  -2  496.15   14.70
   1  11   2  494.85   15.50
  -1  11  -2  493.25   14.70
  -1 -11   2  467.95   15.90
  -1 -11   2  496.75   18.30
  -1 -11   2  489.05   15.70
  -1 -11   2  486.35   14.50
   2 -11   2   24.50    4.70
  -2  11   2   28.10    4.70
  -2 -11  -2   24.00    5.00
   2  11  -2   31.70    5.90
   2  11  -2   35.50    5.30
   2  11  -2   33.20    5.80
   2 -11   2   38.30    4.60
  -2 -11  -2   33.30    5.30
  -2 -11  -2   27.00    6.60
   2  11   2   27.70    5.60
   2  11   2   34.20    5.00
  -2  11  -2   22.70    4.80
   2 -11  -2   19.80    4.30
   2  11   2   21.40    6.70
   2  11   2   16.60    5.40
  -2 -11   2   29.70    5.10
   3  11  -2  203.28   10.20
   3  11  -2  182.18    9.40
   3  11  -2  183.78   10.50
   3 -11   2  173.48    8.30
  -3 -11  -2  196.08    9.60
   3  11   2  197.98   10.70
  -3 -11   2  219.18   10.10
  -3 -11   2  173.08   12.60
  -3  11  -2  178.78    9.20
   3  11   2  194.38   12.60
   3  11   2  212.08    9.40
   3  11   2  187.38   10.10
  -4 -11  -2  245.98   11.90
   4  11  -2  238.48   13.20
   4  11  -2  249.38   12.00
   4  11  -2  228.88   11.50
   4  11   2  256.07   16.40
  -4 -11   2  248.58   12.10
   4  11   2  253.97   13.10
   4  11   2  242.98   12.10
   4  11   2  239.48   10.90
   5  11  -2   22.60    6.70
   5  11  -2   38.20    7.40
   5  11  -2   29.20    9.40
  -5 -11  -2   22.80    7.50
   5  11   2   21.90    9.60
   5  11   2   15.00    6.80
   5  11   2   46.90    7.40
  -5 -11   2   24.70    8.00
   5  11   2   25.80    9.10
  -6 -11  -2   33.00    9.00
   6  11  -2   34.70    8.20
   6  11  -2   20.90   11.70
   6  11  -2   33.60    8.00
  -6 -11   2   28.90    8.70
   6  11   2   47.40   10.20
   6  11   2   27.60    7.40
   6  11   2   34.40    8.60
   7  11  -2   14.60    8.10
  -7 -11  -2   22.80    8.90
   7  11  -2   26.00    8.60
   7  11   2   30.00    8.40
  -7 -11   2   18.80    9.50
   7  11   2   15.90    8.20
   8  11  -2    3.60    8.10
  -8 -11  -2    8.50   10.00
   8  11  -2   18.40    8.90
   8  11   2    8.20    8.30
   8  11   2   18.30    9.10
  -8 -11   2   22.20   10.40
   8 -11  -2   11.20    8.90
   0 -12   2  245.88    9.80
   0 -12   2  267.77   11.20
   0  12   2  280.77   11.00
   0  12  -2  260.17   10.90
   0 -12  -2  271.27   11.00
   0  12  -2  268.87   10.10
  -1 -12  -2  189.18    7.80
  -1 -12  -2  163.78    9.60
   1  12  -2  188.88    9.20
  -1  12   2  185.98    9.00
   1  12  -2  184.68    9.50
   1 -12   2  182.08    9.20
   1  12  -2  185.38    8.70
   1  12   2  159.48   10.60
   1  12   2  172.58    9.20
  -1  12  -2  173.78    8.70
  -1 -12   2  180.48   11.80
   1 -12  -2  156.78    8.30
  -1 -12   2  133.89    9.60
  -2 -12  -2   43.10    7.10
   2  12  -2   38.00    6.50
   2  12  -2   45.70    5.70
  -2 -12  -2   43.80    5.70
  -2  12   2   43.90    5.50
   2  12  -2   39.80    6.50
  -2 -12   2   25.00    7.30
   2  12   2   48.30    6.80
   2 -12  -2   43.90    5.50
  -2 -12   2   45.50    5.90
   2  12   2   46.00    8.10
   2  12   2   43.80    5.60
  -2  12  -2   39.10    5.60
   2  12   2   43.20    7.00
   3  12  -2   48.40    7.50
   3 -12   2   54.49    5.90
   3  12  -2   51.79    7.90
  -3 -12  -2   49.20    6.80
   3  12  -2   42.80    6.10
   3  12   2   41.80    7.10
   3  12   2   37.70    7.40
  -3  12  -2   45.20    5.30
   3  12   2   47.30    6.20
  -3 -12   2   53.29    6.90
   3  12   2   46.00    8.90
   4  12  -2  347.27   14.70
   4  12  -2  331.67   15.80
  -4 -12  -2  331.67   14.20
   4  12  -2  326.37   13.20
   4  12   2  342.37   19.00
   4  12   2  325.37   13.00
   4  12   2  327.67   15.70
   4  12   2  330.27   14.50
  -4 -12   2  307.87   13.90
   5  12  -2   90.19    9.60
  -5 -12  -2  110.59   10.80
   5  12  -2   94.99    9.90
   5  12  -2  117.29   12.40
   5  12   2  107.59   12.80
   5  12   2   91.19    9.70
  -5 -12   2  108.99   13.10
   5  12   2   86.99    9.30
   6  12  -2   71.29    9.40
   6  12  -2   45.90   12.20
  -6 -12  -2   77.39   10.90
   6  12  -2   50.09    9.30
   6  12   2   63.69    9.30
  -6 -12   2   60.99   10.00
   6  12   2   65.79   11.40
   6  12   2   59.89    8.80
   7  12  -2   12.90    8.20
  -7 -12  -2   28.50   10.00
   7  12  -2   29.80   10.60
   7  12   2   32.00    8.80
  -7 -12   2   23.50    9.90
   0  13   2    5.20    5.40
   0  13  -2    8.00    5.20
  -1 -13  -2  142.09    9.40
   1  13  -2  168.78    8.80
  -1  13   2  165.08    9.10
   1  13  -2  170.78    9.90
   1  13  -2  155.48    9.10
   1 -13   2  159.98   11.00
   1  13   2  195.08   11.60
  -1 -13   2  153.98   10.40
  -1  13  -2  183.18    9.70
   1  13   2  191.58   10.20
   1 -13  -2  173.68    9.30
  -1 -13   2  183.18    9.10
  -2  13   2  261.37   10.80
  -2 -13  -2  270.37   10.80
   2 -13   2  265.27   11.40
  -2 -13  -2  258.87   13.40
   2  13  -2  286.67   12.60
   2  13  -2  269.27   12.40
   2  13  -2  272.37   11.20
   2  13   2  276.07   12.30
   2  13   2  284.77   14.40
   2  13   2  266.47   12.30
  -2 -13   2  222.28   13.60
   2 -13  -2  257.97   11.10
  -2  13  -2  253.47   10.90
  -2 -13   2  271.57   10.90
   3  13  -2  110.89    9.00
  -3 -13  -2  115.49    8.90
   3  13  -2  132.39   10.10
   3  13  -2  139.19   11.10
  -3  13   2  126.29    8.30
   3 -13   2  128.59    9.30
   3 -13  -2   92.49    7.70
  -3 -13   2   99.59    8.70
   3  13   2  112.49   10.20
  -3  13  -2  105.89    7.50
   3  13   2  111.49    9.80
   3  13   2   99.19   11.50
  -4 -13  -2  151.28   10.70
   4  13  -2  154.28   10.30
   4  13  -2  141.69   13.30
   4  13  -2  171.88   11.50
   4  13   2  174.48   11.80
  -4 -13   2  163.58   11.20
   4  13   2  173.68   10.30
   4  13   2  171.38   12.50
   5  13  -2   10.90    7.50
   5  13  -2   17.90    7.00
   5  13  -2    1.90    8.90
  -5 -13  -2   18.20    7.70
   5  13   2   16.50    6.90
   5  13   2   29.60   10.20
   5  13   2   26.10    8.20
  -5 -13   2   10.90    9.10
   6  13  -2   81.99   10.40
  -6 -13  -2  101.69   11.90
   6  13  -2   93.79   10.30
   6  13  -2  112.59   13.90
   6  13   2   72.99   10.00
  -6 -13   2   99.39   11.90
   6  13   2   95.49   13.40
   6  13   2   75.79    9.30
   7  13  -2   18.00    8.90
  -7 -13  -2   25.70    9.20
   7  13  -2   23.90    8.70
  -7 -13   2   37.30   10.20
   7  13   2   36.80    9.80
   7  13   2   30.30    8.70
   0  14  -2    2.60    5.20
   0  14  -2    5.10    5.80
   0  14   2    8.90    5.70
   1  14  -2   82.79    7.60
   1  14  -2   68.69    7.70
  -1 -14  -2   69.79    7.60
  -1  14   2   88.09    8.30
  -1  14  -2   72.99    7.70
   1  14   2   83.69    9.80
   1  14   2   73.79    9.20
   2  14  -2   12.10    6.90
  -2  14   2   13.40    5.50
   2  14  -2   17.70    6.60
   2  14  -2    8.30    5.70
   2  14   2    6.30    6.40
  -2  14  -2    9.00    5.30
  -2 -14   2    4.50    5.20
   2  14   2   -0.10    7.30
   2  14   2   -5.10    6.00
   2 -14  -2    6.60    5.30
  -3  14   2  129.39    8.90
   3  14  -2  129.79    9.60
   3 -14   2  137.49    9.20
   3  14  -2  141.29   12.00
   3  14  -2  129.19   10.70
  -3 -14  -2  128.59    9.30
   3  14   2  138.99   10.80
   3  14   2  132.59   11.20
   3 -14  -2  128.99    8.70
  -3  14  -2  131.99    8.60
   3  14   2  129.39    9.20
  -3 -14   2  126.09    9.50
   4  14  -2   88.39   10.90
   4  14  -2   77.69    8.70
  -4 -14  -2   81.69    9.30
   4  14  -2   80.29    9.50
  -4 -14   2   71.89    9.30
   4  14   2   71.59    8.40
   4  14   2   74.79    9.40
   4  14   2   75.89   10.60
   5  14  -2   47.60   11.20
   5  14  -2   35.30    8.50
   5  14  -2   43.60    8.20
  -5 -14  -2   63.49    9.50
   5  14   2   40.20    8.90
   5  14   2   50.79   10.90
   5  14   2   42.90    7.90
  -5 -14   2   51.09   11.80
   6  14  -2   33.30    9.20
  -6 -14  -2   30.20    9.20
   6  14  -2   36.60   12.00
   6  14   2   44.10    9.30
   6  14   2   46.60   10.70
  -6 -14   2   55.69    9.90
   0  15  -2   75.49    8.70
  -1 -15  -2   33.60    6.80
   1  15  -2   31.40    7.20
  -1  15   2   40.60    7.10
   1  15   2   27.10    7.20
  -1  15  -2   45.00    7.40
  -1 -15   2   18.90    7.00
  -2  15   2  342.87   13.80
   2  15  -2  338.27   15.80
   2  15  -2  310.77   13.10
   2  15  -2  310.37   14.80
   2  15   2  333.77   15.10
  -2 -15   2  330.77   13.10
  -2  15  -2  310.67   13.50
   3  15  -2   56.29    9.00
  -3 -15  -2   74.79    8.00
  -3  15   2   70.99    7.70
   3  15  -2   76.19   10.70
   3  15  -2   58.29    7.80
   3  15   2   82.69    8.50
   3  15   2   63.89    9.20
  -3 -15   2   83.99    8.50
  -3  15  -2   78.29    7.60
   3  15   2   60.29    9.70
   3 -15  -2   70.09    9.00
   4  15  -2   50.39    8.20
  -4 -15  -2   65.39    8.60
   4  15  -2   51.19   11.20
   4  15  -2   44.90    8.70
   4  15   2   61.49    8.00
   4  15   2   48.50    8.90
   4  15   2   52.99   10.50
  -4 -15   2   52.49    8.80
   5  15  -2   38.40    8.40
   5  15  -2   37.80    9.20
   5  15  -2   22.40   10.60
  -5 -15  -2   33.10    8.10
   5  15   2   38.90    9.20
   5  15   2   50.79    8.30
   5  15   2   40.80   11.70
   6  15  -2    9.80    7.80
  -6 -15  -2   26.80    9.20
   6  15  -2    8.70    8.40
  -6 -15   2   28.00    9.60
   6  15   2    5.80    8.10
   6  15   2   13.30    7.70
   0  16   2   30.20    7.20
   0  16  -2   10.20    6.80
  -1  16   2   34.40    7.50
   1  16  -2   30.30    7.80
  -1 -16  -2   32.20    7.50
   1  16  -2   37.00    8.00
   1  16   2   33.80    8.00
  -1  16  -2   29.40    7.40
   2  16  -2  183.98   12.50
   2  16  -2  184.08   10.80
  -2  16   2  183.08   11.50
   2  16  -2  184.08   12.70
  -2  16  -2  150.58   10.90
   2  16   2  181.48   12.50
   3  16  -2  138.49   12.40
  -3  16   2  145.59   10.30
   3  16  -2  123.79   10.20
   3  16  -2  140.69   13.10
  -3  16  -2  118.69    9.50
   3  16   2  151.78   12.10
  -3 -16   2  138.59   10.20
   3  16   2  126.99   11.90
   3  16   2  132.39    9.70
   4  16  -2   11.20    8.20
   4  16  -2   20.80    7.70
   4  16   2   14.70    9.70
   4  16   2   12.10    8.30
   4  16   2   12.40    6.80
  -4 -16   2   15.30    7.20
  -5 -16  -2   10.90    7.40
   5  16  -2    3.30    9.10
   5  16   2    8.00    8.50
   0  17   2   80.39    9.30
   0  17  -2   73.09    9.60
   1  17  -2   92.69   11.00
  -1  17   2  104.69   10.40
  -1  17  -2   88.49    9.60
   1  17   2   91.59   10.00
  -2  17   2    5.90    6.70
   2  17  -2   -5.40    5.80
   2  17  -2   -1.90    7.50
   2  17  -2   -0.70    7.60
  -2  17  -2    1.50    6.60
   2  17   2   -0.30    7.50
   2  17   2    0.00    7.30
   3  17  -2   35.30    9.10
  -3 -17  -2   34.10    7.20
   3  17  -2   24.10    8.60
   3  17  -2   39.00    7.80
  -3 -17   2   37.30    7.40
   3  17   2   21.50   10.50
   3  17   2   30.60    8.90
   4  17  -2   72.49   11.00
  -4 -17  -2   85.39    8.80
  -4 -17   2   88.49    9.90
   4  17   2   77.39    9.20
   4  17   2   64.89   10.90
   0  18   2   29.50    8.50
   0  18  -2   27.10    8.70
  -1  18   2   75.29    9.40
   1  18  -2   73.79   10.20
  -1  18  -2   79.49    9.60
   1  18   2   91.29   10.70
  -2  18   2   -1.10    7.40
   2  18  -2    9.60    8.10
   2  18  -2   11.00   10.20
   2  18  -2    5.80    6.40
   2  18   2   22.60    8.60
  -2  18  -2    2.80    6.90
   2  18   2    7.40   10.00
  -2 -18   2    8.70    6.50
   3  18  -2    2.70    6.80
   3  18  -2   -7.60    8.00
  -3  18   2  -15.70    6.10
   3  18   2   13.30    8.70
  -3  18  -2   -1.70    6.60
   3  18   2    2.70    6.70
   0  19   2   81.69   10.50
   0  19  -2   72.09   10.40
  -1  19   2   13.70    8.40
   1  19   2   14.80    8.30
  -1  19  -2    5.30    7.80
   0   0   3    2.60    1.20
   0   0   3    0.00    1.40
  -1   0  -3  276.17    7.30
   1   0   3  284.07    7.40
   1   0  -3  298.27    6.90
   1   0   3  298.57    7.80
  -1   0  -3  289.27    7.80
   1   0  -3  272.87    7.30
   1   0   3  296.17    7.60
  -1   0   3  286.27    7.20
  -1   0   3  303.97    6.90
  -1   0   3  281.47    7.20
  -1   0  -3  279.47    7.50
   2   0   3  531.75   13.70
  -2   0  -3  563.44   14.20
  -2   0  -3  552.34   14.30
  -2   0  -3  520.45   13.50
   2   0  -3  559.44   13.50
  -2   0   3  562.74   13.50
   2   0  -3  522.55   13.80
   2   0   3  592.74   14.60
  -2   0   3  527.15   13.70
   2   0   3  544.55   14.10
  -3   0  -3   56.09    5.80
  -3   0   3   53.09    5.40
   3   0   3   71.29    5.30
   3   0  -3   46.60    4.90
  -3   0  -3   59.29    5.00
   3   0   3   56.99    6.60
  -3   0   3   62.59    4.80
   3   0   3   39.90    4.80
   3   0  -3   57.19    5.00
  -4   0  -3  277.07   11.10
  -4   0   3  278.17   11.40
  -4   0  -3  276.87   10.80
   4   0   3  291.17   10.20
   4   0  -3  257.67    9.60
   4   0   3  277.57   11.50
   4   0   3  266.27   10.40
  -4   0  -3  277.77    9.60
   4   0  -3  280.47   10.60
  -4   0   3  288.87   11.50
  -5   0   3  208.78   11.00
   5   0   3  212.68   10.20
  -5   0   3  203.18   10.00
   5   0   3  208.88   11.20
  -5   0   3  186.28    9.00
   5   0   3  207.28    9.80
   5   0  -3  193.08    9.30
  -5   0  -3  210.98    9.20
  -5   0  -3  231.38   11.30
  -6   0  -3  478.45   15.80
   6   0   3  495.95   16.40
   6   0  -3  496.25   16.10
  -6   0  -3  496.55   17.70
  -6   0   3  513.15   16.90
  -6   0   3  504.35   18.20
  -6   0   3  476.95   15.80
  -6   0  -3  495.95   17.70
   7   0  -3   65.29    8.90
  -7   0  -3   63.49    8.20
  -7   0   3   53.19    9.00
   7   0   3   52.79    8.60
  -7   0  -3   62.29   10.10
  -7   0   3   62.19    8.00
  -8   0  -3  178.48   14.40
  -8   0   3  173.48   15.00
   8   0  -3  182.68   13.50
  -8   0  -3  188.68   12.10
  -8   0   3  179.48   12.50
   9   0  -3   21.50   10.00
  -9   0   3   13.90    9.80
  -9   0  -3   33.00    9.40
  -9   0  -3   13.20   10.90
   9   0   3   18.80    9.10
  -9   0   3   23.80    8.60
   0   1   3 1210.78   26.90
   0   1  -3 1232.18   26.90
   0  -1   3 1236.28   26.90
   0  -1   3 1225.48   26.80
   0   1  -3 1224.38   26.80
   0  -1   3 1267.57   26.80
   0   1  -3 1162.98   26.70
   0  -1  -3 1211.48   26.90
  -1  -1  -3 1778.92   39.60
   1  -1   3 1896.31   39.00
   1  -1   3 1784.72   39.30
   1   1  -3 1791.52   39.40
   1   1  -3 1805.12   39.20
   1   1  -3 1732.53   39.40
  -1  -1  -3 1774.72   39.80
  -1  -1  -3 1739.13   39.30
   1  -1   3 1802.22   39.30
   1  -1   3 1793.02   39.60
   1   1   3 1728.83   37.40
   1   1   3 1683.93   37.60
  -1  -1   3 1703.93   37.40
  -1   1  -3 1710.53   37.10
  -1  -1   3 1655.83   37.40
  -1   1  -3 1729.73   37.60
   1   1   3 1687.43   37.90
  -1   1  -3 1671.63   37.20
  -1  -1   3 1690.43   37.20
   1   1   3 1691.13   37.30
  -2  -1  -3  156.58    6.80
   2  -1   3  154.38    6.00
  -2   1   3  158.18    5.50
  -2   1   3  155.78    5.80
  -2  -1  -3  163.38    6.00
   2  -1   3  156.38    6.50
   2   1  -3  148.69    5.80
   2   1  -3  156.78    6.30
   2   1  -3  152.48    5.00
   2  -1   3  159.28    6.50
   2  -1  -3  122.89    5.50
  -2   1  -3  111.29    5.90
   2   1   3  121.79    6.80
  -2   1  -3  126.19    5.30
   2   1   3  125.49    5.90
   2   1   3  120.89    4.90
   2   1   3  114.29    5.50
  -2   1  -3  122.49    5.00
  -2  -1   3  121.99    5.30
   2  -1  -3  117.49    5.00
  -2  -1   3  116.19    5.60
  -2  -1   3  121.99    4.50
  -3  -1  -3   77.69    6.30
   3  -1   3   60.29    5.70
   3  -1   3   72.99    6.30
   3   1  -3   67.39    5.20
   3  -1   3   68.29    5.20
  -3   1   3   62.49    4.60
   3   1  -3   70.69    5.80
  -3  -1  -3   72.79    6.20
  -3  -1  -3   68.19    5.20
  -3   1   3   63.59    5.50
   3   1   3   57.79    5.80
   3   1   3   62.09    6.80
  -3  -1   3   52.39    5.50
   3   1   3   59.09    5.30
  -3   1  -3   69.79    5.60
  -3   1  -3   46.60    4.70
  -3  -1   3   68.69    5.00
   3   1   3   57.49    4.30
   3  -1  -3   53.69    5.40
  -3   1  -3   64.39    5.40
   3  -1  -3   55.99    4.90
  -3  -1   3   58.19    6.70
  -4  -1  -3  391.06   13.60
  -4   1   3  401.46   11.80
  -4   1   3  413.06   13.10
  -4  -1  -3  421.86   13.80
   4   1  -3  402.86   12.30
   4  -1   3  393.96   12.80
   4   1  -3  388.26   13.10
   4  -1   3  410.96   13.50
   4  -1   3  403.36   12.30
  -4   1   3  403.16   13.50
  -4  -1  -3  384.56   12.20
  -4  -1   3  444.16   14.80
  -4   1  -3  397.76   13.80
  -4  -1   3  416.76   13.30
   4   1   3  425.76   11.60
   4   1   3  433.26   14.70
  -4  -1   3  430.46   12.80
   4  -1  -3  435.86   12.60
   4   1   3  436.96   13.10
  -4   1  -3  426.46   13.40
  -4   1  -3  425.86   12.50
   4   1   3  420.36   13.50
   5  -1   3  356.56   13.00
  -5  -1  -3  378.56   14.00
  -5   1   3  373.86   13.10
  -5  -1  -3  376.06   12.50
   5   1  -3  371.76   13.80
  -5   1   3  373.36   12.20
   5  -1   3  372.26   12.80
   5   1  -3  365.96   14.10
  -5  -1  -3  371.86   14.00
  -5   1   3  368.16   14.00
   5   1   3  383.76   11.10
  -5   1  -3  385.66   14.10
   5   1   3  371.36   13.60
   5  -1  -3  362.66   12.40
  -5  -1   3  366.76   13.30
   5   1   3  393.26   14.70
   5  -1  -3  351.06   13.00
  -5   1  -3  362.86   13.80
  -5   1  -3  352.76   13.20
  -5  -1   3  382.76   14.80
   5   1   3  372.86   12.90
  -6   1   3  109.19   11.80
  -6  -1  -3  150.48   10.90
   6  -1   3  141.39    9.40
  -6   1   3  133.19    9.70
  -6   1   3  137.29    8.50
   6   1  -3  149.88    9.50
  -6  -1  -3  126.69   10.50
  -6  -1  -3  134.69    8.80
  -6   1  -3  129.89    8.50
   6  -1  -3  124.29    8.80
  -6  -1   3  134.39    8.70
   6   1   3  134.29    9.30
  -6   1  -3  114.89    9.80
  -6  -1   3  121.39   11.00
  -6   1  -3  129.49   10.30
  -6  -1   3  127.19    9.90
  -7   1   3   -2.40    7.60
   7  -1   3    8.90    7.00
  -7   1   3  -10.50    6.10
  -7  -1  -3    9.70    8.00
   7   1  -3   11.80    6.80
  -7  -1  -3    5.50    6.30
   7   1   3   -1.10    7.00
  -7   1  -3    3.50    7.90
  -7  -1   3   16.90    7.80
  -7   1  -3    8.00    6.20
   7  -1  -3  -12.00    6.20
  -7   1  -3  -15.50    7.10
  -7  -1   3    6.00    6.60
  -8  -1  -3   35.50    7.80
  -8   1   3   39.00    8.30
  -8  -1  -3   26.10   10.00
   8  -1   3   36.80    8.70
   8   1  -3   25.00    8.90
  -8   1   3   29.50    9.50
  -8  -1   3   27.20    8.20
   8   1   3   21.90    8.30
   8  -1  -3   19.30    8.40
  -8  -1   3   34.40    9.80
  -8   1  -3   22.80   10.00
  -8   1  -3   48.80    8.30
  -9  -1  -3   19.80   11.00
  -9  -1  -3   55.79    9.90
  -9   1   3   48.80    8.60
   9   1  -3   36.90   10.50
  -9   1   3   32.30   10.20
   9  -1   3   32.40    9.50
  -9   1  -3   18.40   10.80
  -9  -1   3   33.60   10.70
   9  -1  -3   33.50   10.30
   9   1   3   18.30    9.10
  -9  -1   3   48.50   10.00
   0  -2   3  112.99    3.90
   0  -2  -3  106.39    3.80
   0   2  -3  103.59    3.70
   0  -2  -3   97.69    3.70
   0   2  -3  108.49    3.60
   0   2  -3  118.49    3.90
   0   2   3  111.19    3.80
   0  -2   3  101.19    4.80
   0  -2   3  110.09    3.90
   0   2   3  104.19    3.80
   1   2  -3  778.52   18.10
   1   2  -3  786.72   18.10
  -1  -2  -3  788.92   18.50
   1   2  -3  766.02   18.20
   1  -2   3  788.12   18.20
  -1  -2  -3  798.22   18.00
   1  -2   3  809.82   17.70
  -1  -2  -3  783.62   18.20
  -1  -2  -3  759.22   18.00
  -1  -2  -3  774.22   18.70
  -1   2  -3  800.32   18.80
  -1   2  -3  820.32   18.30
  -1   2  -3  845.12   18.10
  -1  -2   3  808.52   18.70
  -1  -2   3  807.52   18.60
   1   2   3  792.42   19.40
   1   2   3  819.62   18.70
  -1  -2   3  790.42   18.70
   1   2   3  789.62   18.80
   1   2   3  809.22   18.50
   2   2  -3  958.90   23.40
   2  -2   3 1035.60   24.20
  -2  -2  -3  985.80   23.10
   2   2  -3  949.01   22.70
  -2  -2  -3  993.70   22.90
  -2  -2  -3 1003.50   23.80
  -2  -2  -3 1014.10   24.20
   2   2  -3 1004.00   23.20
   2  -2   3  955.50   22.80
   2   2   3 1008.90   25.00
  -2   2  -3  995.80   23.20
  -2  -2   3  991.40   23.40
  -2  -2   3 1031.90   23.70
   2   2   3 1025.90   23.50
  -2   2  -3 1004.40   24.00
   2   2   3 1008.00   24.20
  -2  -2   3 1001.90   23.90
   2   2   3 1059.89   23.80
   3  -2   3  125.19    6.60
  -3  -2  -3  114.59    5.40
  -3   2   3  120.09    5.40
   3   2  -3  123.19    6.90
   3   2  -3  107.49    5.30
  -3  -2  -3  121.69    7.00
  -3  -2  -3  139.19    7.60
  -3   2   3  119.39    6.20
   3  -2   3  120.59    6.00
  -3  -2  -3  124.49    7.30
   3  -2   3  138.09    6.70
   3   2  -3  137.89    6.30
   3   2   3  141.59    6.60
  -3   2  -3  126.99    6.90
  -3  -2   3  140.09    6.60
   3  -2  -3  133.69    5.90
  -3   2  -3  149.29    6.10
  -3  -2   3  131.49    6.90
  -3  -2   3  112.79    5.30
   3  -2  -3  134.29    6.30
  -3   2  -3  119.19    5.60
   3   2   3  125.59    5.70
   3   2   3  134.49    7.20
  -3  -2   3  142.29    8.20
   3   2   3  139.69    8.40
   4   2  -3  273.87    9.70
  -4   2   3  253.37    8.90
  -4  -2  -3  282.67   11.00
   4   2  -3  255.07   10.60
  -4  -2  -3  262.47    9.60
   4  -2   3  282.27    9.70
   4   2  -3  270.87    8.50
  -4  -2  -3  272.87   11.40
  -4   2   3  252.67    9.80
  -4   2   3  268.97   10.60
   4  -2   3  253.87   10.40
   4  -2   3  254.47   10.00
  -4  -2   3  263.17   10.10
  -4  -2   3  229.18   11.30
   4  -2  -3  247.18    9.00
  -4   2  -3  251.27    9.50
  -4  -2   3  241.08    8.00
   4  -2  -3  242.78    9.50
  -4  -2   3  259.57    9.40
  -4   2  -3  267.27   10.20
   4   2   3  247.88    8.50
   4   2   3  233.58   10.10
  -4   2  -3  243.38    8.70
  -5   2   3  364.76   13.70
  -5  -2  -3  403.36   14.90
  -5   2   3  404.36   13.30
  -5  -2  -3  388.66   13.00
   5  -2   3  383.76   15.50
   5   2  -3  386.76   14.10
   5  -2   3  371.56   13.20
  -5   2   3  379.06   12.10
   5   2  -3  379.56   13.00
  -5  -2  -3  399.86   14.50
   5   2   3  405.86   13.60
   5   2   3  375.96   15.50
  -5  -2   3  409.46   19.30
  -5   2  -3  402.46   13.70
   5   2   3  407.56   12.10
  -5   2  -3  432.36   14.70
  -5  -2   3  417.56   14.10
  -5   2  -3  406.16   12.70
   5   2   3  427.06   15.90
   5  -2  -3  380.46   13.50
  -5  -2   3  398.56   13.50
   5  -2  -3  411.16   13.20
  -6  -2  -3  101.99    8.20
  -6   2   3   78.19    9.30
   6  -2   3   85.29    8.40
  -6  -2  -3   98.09    9.90
  -6   2   3   91.79    8.70
  -6   2   3   84.29    7.40
  -6  -2  -3   90.99   10.10
   6   2  -3   81.09    8.20
  -6   2  -3   68.99    7.80
  -6  -2   3   90.89    9.10
  -6  -2   3   75.09    7.70
  -6  -2   3   83.89    9.50
   6   2   3   75.89    9.50
   6  -2  -3   94.29    8.50
  -6   2  -3   91.39    9.50
  -6   2  -3   98.69    7.70
   6   2   3   90.19    8.60
  -7   2   3  336.37   13.30
   7   2  -3  330.47   14.90
  -7   2   3  343.07   16.70
  -7  -2  -3  323.97   16.60
   7  -2   3  341.07   14.60
  -7  -2  -3  321.77   14.30
  -7   2  -3  325.57   13.20
  -7   2  -3  326.97   15.80
  -7  -2   3  333.27   15.90
  -7  -2   3  325.97   14.50
   7   2   3  336.17   15.00
  -7   2  -3  303.57   15.10
   7  -2  -3  327.07   14.20
  -8  -2  -3   23.70    7.90
   8   2  -3   30.80   12.90
  -8   2   3   20.90    9.00
   8  -2   3   17.50    8.30
  -8   2   3   19.50    8.20
  -8  -2  -3   12.90    9.20
  -8   2  -3   11.80    9.50
   8   2   3   11.10    7.70
  -8   2  -3   22.50    7.10
   8  -2  -3   11.70    7.80
  -8  -2   3   16.40    7.60
  -8  -2   3   22.60    9.20
   9  -2   3   38.40    9.80
   9   2  -3   54.79   10.90
  -9   2   3   39.80   12.10
  -9  -2  -3   39.70   11.40
  -9   2   3   70.29    9.30
   9  -2  -3   36.00   12.00
  -9  -2   3   41.30   11.70
  -9   2  -3   31.50   11.80
   9   2   3   49.20   11.00
   0   3   3 9849.01  212.98
   0   3   3 9946.90  213.18
   0  -3   3 9921.01  213.08
   0  -3  -3 9999.00  213.08
   0  -3  -3 9749.22  212.98
   0   3  -3 9796.82  212.98
   1  -3   3 2939.41   65.29
   1   3  -3 3000.40   65.79
  -1  -3  -3 3015.90   65.59
  -1  -3  -3 2911.61   66.29
  -1  -3  -3 3016.20   66.39
  -1  -3  -3 3011.70   65.89
   1  -3   3 3062.89   65.79
   1   3  -3 3002.40   65.69
   1   3  -3 2955.40   65.79
   1  -3   3 3081.59   65.39
  -1  -3   3 2844.52   64.69
   1   3   3 3026.90   64.59
  -1   3  -3 3017.40   64.29
  -1  -3   3 2929.61   64.89
  -1  -3   3 3033.50   64.79
   1   3   3 2911.31   64.89
  -1   3  -3 2963.90   64.79
  -1   3  -3 2908.01   64.39
   1   3   3 2939.71   64.89
   1   3   3 2967.10   65.59
   2   3  -3  157.18    6.40
  -2  -3  -3  173.88    7.70
   2  -3   3  171.08    6.50
   2   3  -3  170.58    6.90
   2  -3   3  163.78    8.70
  -2  -3  -3  164.28    7.30
   2   3  -3  164.08    6.20
  -2  -3  -3  174.38    6.50
  -2  -3   3  179.68    6.50
  -2   3  -3  184.68    5.90
  -2  -3   3  172.08    8.40
  -2  -3   3  190.18    7.50
  -2   3  -3  173.68    6.90
   2   3   3  183.58    6.70
   2   3   3  183.98    7.50
  -2  -3   3  182.98    7.00
   2   3   3  181.78    8.50
   2   3   3  182.98    6.70
  -3  -3  -3  764.92   20.60
  -3  -3  -3  764.42   19.90
   3  -3   3  751.72   19.20
  -3  -3  -3  760.82   19.20
   3   3  -3  756.12   19.70
   3  -3   3  746.93   18.60
   3   3  -3  741.43   18.50
   3   3  -3  753.72   19.00
  -3  -3  -3  745.83   19.00
  -3  -3  -3  773.72   18.70
  -3  -3   3  759.62   20.80
  -3  -3   3  734.73   19.10
   3   3   3  733.83   19.40
   3  -3  -3  736.03   18.30
  -3   3  -3  731.23   17.90
   3  -3  -3  733.23   17.90
   3   3   3  744.33   18.80
  -3   3  -3  741.23   19.00
   3   3   3  748.13   20.60
   3   3   3  726.03   18.40
  -3  -3   3  725.73   18.20
  -3  -3   3  763.42   18.90
  -4  -3  -3  199.88    9.70
   4  -3   3  184.18    8.00
  -4   3   3  175.58    7.10
   4   3  -3  185.38    9.20
  -4  -3  -3  185.78    8.30
  -4   3   3  189.38    8.70
   4   3  -3  188.68    8.40
   4  -3   3  174.18    8.30
  -4  -3  -3  173.28    7.40
   4   3  -3  184.28    7.30
  -4  -3  -3  179.48   10.00
  -4  -3   3  189.18   10.40
   4   3   3  176.58    7.70
   4   3   3  164.38    9.00
   4  -3  -3  181.38    7.70
   4   3   3  193.18    8.40
  -4  -3   3  190.58    9.00
  -4  -3   3  190.38    7.30
  -4  -3   3  169.08    8.20
  -4   3  -3  189.88    9.00
   4  -3  -3  175.78    7.90
   4   3   3  168.48   10.60
  -4   3  -3  174.38    7.10
  -5   3   3  105.99    6.60
  -5  -3  -3  117.79    9.60
  -5  -3  -3  109.59   10.60
   5  -3   3  101.99    7.40
   5  -3   3  123.29    7.90
   5   3  -3  103.89    6.40
  -5  -3  -3  107.59    7.70
  -5   3   3  118.99    8.40
  -5   3   3  104.39    7.80
   5   3  -3  110.29    8.90
   5   3  -3  128.79    7.90
  -5  -3  -3   88.79    6.20
  -5  -3   3  101.49    6.10
   5   3   3  106.49    9.60
   5  -3  -3  101.39    7.70
   5   3   3  118.09    7.90
  -5  -3   3   94.09    9.90
   5  -3  -3  112.99    7.30
  -5   3  -3  109.19    7.30
  -5  -3   3  111.29    8.50
   5   3   3  113.99   10.00
   5   3   3  106.19    6.70
  -5   3  -3  109.89    6.80
  -5  -3   3  118.39    7.80
   6   3  -3   80.49    8.70
   6  -3   3   80.29    8.40
  -6   3   3   74.29    8.90
  -6   3   3  101.79    8.80
  -6   3   3   87.89    7.20
   6   3  -3   81.49    6.40
  -6  -3  -3   97.69   10.00
  -6  -3  -3   98.39    8.50
   6   3  -3  104.39   10.10
   6   3   3   82.49   10.30
   6  -3  -3   80.29    7.90
   6   3   3   95.89    8.80
  -6   3  -3   79.39    9.20
  -6  -3   3   90.79    6.50
  -6   3  -3   80.79    8.30
  -6  -3   3   80.99    8.60
  -6   3  -3   90.59    7.30
  -6  -3   3   85.49    9.10
   6   3   3   80.79    7.00
  -7   3   3   12.30    8.30
  -7  -3  -3   20.30    8.50
  -7   3   3   22.70    7.90
   7  -3   3   23.80    7.60
  -7   3   3   29.50    6.50
   7   3  -3   34.30    7.70
  -7  -3   3   21.80    7.50
   7   3   3   28.30    7.60
  -7  -3   3   44.10    8.90
   7   3   3   23.10    5.70
  -7   3  -3   26.50    6.50
   7  -3  -3   27.90    7.50
  -7   3  -3   16.20    7.20
  -8   3   3  134.99   13.60
  -8  -3  -3  157.28   12.90
  -8  -3  -3  131.49   14.30
   8  -3   3  151.08   12.60
  -8   3   3  144.09   10.30
   8   3  -3  134.49   13.00
   8   3   3  153.98   13.30
  -8  -3   3  136.39   12.40
  -8   3  -3  158.98   11.50
   8  -3  -3  153.38   12.30
  -8   3  -3  153.28   14.00
  -8  -3   3  139.89   13.30
  -9   3   3   48.20    8.90
   9   3  -3   37.30   11.00
  -9   3   3   28.40   11.30
   9  -3   3   32.80   10.20
  -9  -3  -3   29.50   11.80
  -9  -3   3   49.90   10.80
   9   3   3   49.00   11.10
  -9   3  -3   45.70   12.70
  -9   3  -3   60.19    8.70
  -9  -3   3   31.60    9.80
   9  -3  -3   49.10   10.20
   0   4  -3  761.32   17.60
   0  -4   3  745.53   17.90
   0  -4  -3  750.22   17.80
   0  -4  -3  737.23   17.80
   0  -4   3  750.92   18.10
   0   4   3  730.93   17.90
   0  -4   3  771.42   17.80
   0   4  -3  772.02   17.80
   0   4  -3  744.03   17.80
   0   4   3  781.32   18.10
  -1  -4  -3  813.42   18.90
   1   4  -3  796.62   19.40
  -1   4   3  774.92   18.60
   1   4  -3  810.62   19.30
   1   4  -3  824.12   19.20
  -1  -4  -3  799.22   20.30
   1  -4   3  815.62   18.80
  -1  -4  -3  808.82   20.00
   1  -4   3  824.62   18.70
   1  -4   3  828.42   19.10
  -1  -4   3  808.22   19.40
  -1   4  -3  837.82   19.50
   1   4   3  822.52   19.10
  -1   4  -3  837.32   18.90
  -1  -4   3  809.32   20.60
  -1  -4   3  872.01   20.30
   1  -4  -3  777.82   18.90
   1   4   3  812.32   19.50
   1   4   3  812.72   19.70
  -1  -4   3  832.72   20.40
   1   4   3  817.52   20.60
  -1   4  -3  832.42   19.00
  -2  -4  -3 1019.80   26.30
   2  -4   3 1082.69   25.10
  -2  -4  -3 1037.40   25.00
   2   4  -3 1044.70   25.10
  -2  -4  -3 1092.39   25.60
   2   4  -3 1052.79   25.10
  -2  -4  -3 1064.39   25.10
   2   4  -3 1090.29   25.60
   2  -4   3 1097.99   24.50
  -2   4  -3 1140.79   25.30
   2   4   3 1079.49   27.50
  -2   4  -3 1109.49   26.00
  -2  -4   3 1088.89   27.60
  -2  -4   3 1090.19   26.00
  -2  -4   3 1101.69   26.10
   2   4   3 1091.09   26.10
   2   4   3 1129.79   26.50
  -2  -4   3 1142.09   26.20
   2   4   3 1091.79   25.90
  -3  -4  -3  231.28    9.40
  -3  -4  -3  218.88    8.30
   3   4  -3  208.08    9.00
   3   4  -3  207.58    7.90
   3  -4   3  228.38    7.90
   3   4  -3  229.18    8.40
   3  -4   3  229.58    8.40
  -3  -4  -3  213.58    8.00
  -3  -4  -3  215.78   10.00
   3   4   3  237.98   11.20
  -3   4  -3  255.27    7.80
   3   4   3  231.58    8.80
  -3  -4   3  257.27    9.40
  -3   4  -3  251.97    9.10
   3   4   3  250.37    9.80
  -3  -4   3  246.68    8.50
  -3  -4   3  259.37    9.10
   3   4   3  257.67    9.00
  -3  -4   3  267.87   11.10
   4  -4   3  124.49    6.90
   4   4  -3  137.79    7.50
   4  -4   3  119.79    7.10
  -4   4   3  126.19    7.10
  -4  -4  -3  129.89    9.30
   4   4  -3  116.79    8.30
  -4  -4  -3  109.79    6.50
  -4  -4  -3  109.19    7.20
  -4  -4  -3  127.99    8.40
   4   4  -3  138.39    6.70
  -4  -4  -3  131.89    7.40
  -4   4  -3  155.28    8.20
   4  -4  -3  143.09    7.00
  -4  -4   3  154.98    8.00
   4   4   3  154.48    7.50
  -4  -4   3  155.98    7.00
   4   4   3  141.79    8.60
   4   4   3  162.48    8.00
  -4  -4   3  169.68   10.40
   4  -4  -3  144.99    7.50
   4   4   3  155.78   10.50
  -4   4  -3  145.39    6.60
  -4  -4   3  141.99    8.50
  -5   4   3  816.12   21.70
  -5   4   3  892.61   23.30
   5  -4   3  864.01   22.80
  -5  -4  -3  917.41   25.70
   5   4  -3  880.61   23.40
   5   4  -3  894.01   22.20
   5   4  -3  849.02   24.70
  -5   4   3  872.51   23.50
  -5  -4  -3  858.41   22.30
  -5  -4  -3  864.81   25.40
   5  -4   3  849.52   23.50
  -5  -4  -3  866.81   23.50
  -5  -4   3  865.91   24.10
  -5  -4   3  886.51   26.90
  -5  -4   3  895.31   26.50
  -5   4  -3  841.22   22.40
   5  -4  -3  899.81   22.90
   5   4   3  870.11   25.10
   5   4   3  908.81   22.90
   5  -4  -3  878.91   23.40
   5   4   3  882.81   23.80
  -5  -4   3  904.41   22.60
   5   4   3  914.11   26.70
  -6   4   3   67.39    8.00
  -6   4   3   55.59    6.00
  -6  -4  -3   58.09    5.80
  -6  -4  -3   61.79    9.10
   6   4  -3   71.99    7.80
  -6  -4  -3   63.79    7.50
   6   4  -3   82.09    9.70
   6   4  -3   64.79    6.50
  -6   4   3   58.29    7.40
  -6  -4   3   68.49    8.50
   6   4   3   76.09    7.10
   6  -4  -3   61.09    7.40
   6   4   3   60.79    7.70
  -6  -4   3   60.89    7.70
  -6  -4   3   54.49    5.90
  -6   4  -3   65.99    8.70
  -6   4  -3   69.09    7.10
   6   4   3   82.19   10.30
   7  -4   3   52.29    8.20
  -7   4   3   47.10    8.80
   7   4  -3   48.20    6.70
  -7   4   3   35.10    8.70
  -7  -4  -3   40.90    9.50
   7   4  -3   56.99    8.70
  -7   4   3   46.00    6.50
  -7  -4  -3   34.80    8.10
  -7  -4   3   42.70    8.70
  -7  -4   3   23.20    5.90
  -7   4  -3   43.10    9.60
  -7   4  -3   47.20    7.00
   7  -4  -3   43.50    7.80
  -7  -4   3   26.20    7.80
   7   4   3   41.70    6.70
   8  -4   3   16.60    8.40
  -8   4   3    7.50    9.00
   8   4  -3   17.70    9.00
  -8   4   3   39.20    6.90
  -8   4  -3   -6.80    7.80
   8  -4  -3   14.60    8.20
  -8   4  -3   13.70    9.20
  -8  -4   3   18.10    9.10
  -8  -4   3   11.90    8.30
   8   4   3   23.40    8.80
   8   4   3   15.40    6.40
  -8   4  -3   34.70    7.30
  -9  -4  -3    0.70    9.80
   9   4  -3   18.10    9.70
  -9   4   3   28.30   11.30
   9  -4   3    7.00    9.10
   9   4   3   18.90    9.70
  -9   4  -3   23.20    9.10
  -9  -4   3   23.80   11.00
  -9   4  -3   25.20   11.90
   9  -4  -3   13.90    9.40
   0  -5   3  416.06   11.60
   0  -5  -3  439.26   11.70
   0  -5  -3  422.46   11.20
   0   5  -3  417.76   11.00
   0   5  -3  456.15   11.30
   0  -5   3  430.56   12.20
   0  -5   3  425.96   11.10
   0   5   3  424.26   11.40
   0   5  -3  422.86   11.40
   0   5   3  431.76   11.70
   1  -5   3 1315.87   29.60
   1  -5   3 1327.57   30.00
  -1   5   3 1259.37   29.70
  -1  -5  -3 1314.17   30.50
   1   5  -3 1284.67   30.40
   1  -5   3 1343.37   30.10
   1   5  -3 1332.87   30.20
  -1  -5  -3 1315.17   29.90
  -1  -5  -3 1368.06   32.20
   1   5  -3 1298.07   30.30
   1  -5  -3 1190.68   28.00
  -1  -5   3 1237.78   28.50
  -1  -5   3 1235.18   28.80
  -1  -5   3 1237.88   28.40
  -1   5  -3 1265.47   28.40
   1   5   3 1211.08   29.60
  -1   5  -3 1254.97   27.90
   1   5   3 1207.08   28.80
  -1  -5   3 1234.08   29.60
   1   5   3 1221.28   28.40
  -1   5  -3 1260.57   28.10
   1   5   3 1246.18   27.90
  -2  -5  -3  313.37   10.10
   2  -5   3  337.27    9.70
  -2  -5  -3  325.97   11.20
   2   5  -3  334.07    9.80
  -2  -5  -3  316.77    9.70
  -2  -5  -3  300.37    9.80
   2   5  -3  313.37    9.90
   2   5  -3  316.07   10.30
   2  -5   3  314.37    8.90
  -2   5  -3  345.57    9.20
   2   5   3  332.67   12.10
  -2   5  -3  331.27   10.10
  -2  -5   3  331.87   10.30
  -2  -5   3  336.17   10.30
  -2  -5   3  358.16   10.20
   2   5   3  326.47   10.40
  -2  -5   3  332.87   12.10
   2   5   3  331.97   10.60
   2   5   3  347.27   10.00
  -3  -5  -3  756.62   20.70
   3  -5   3  673.23   18.00
  -3  -5  -3  722.93   19.50
   3   5  -3  717.63   19.50
  -3  -5  -3  730.53   18.60
   3   5  -3  728.03   18.60
  -3  -5  -3  712.83   18.70
   3   5  -3  737.33   20.10
   3  -5   3  718.63   18.60
   3   5   3  683.23   18.50
  -3  -5   3  635.44   17.30
  -3   5  -3  652.93   16.10
   3   5   3  656.63   21.90
   3   5   3  626.44   18.10
  -3   5  -3  660.53   17.30
  -3  -5   3  639.74   19.60
  -3  -5   3  649.14   17.60
   3   5   3  651.33   17.30
  -3  -5   3  652.33   17.10
  -4  -5  -3  111.69    9.00
   4   5  -3  100.79    8.00
   4  -5   3  101.39    6.60
   4  -5   3  116.69    7.00
  -4  -5  -3   97.79    6.50
  -4  -5  -3  113.49    7.20
  -4  -5  -3  108.69    8.10
   4   5  -3  115.09    7.30
   4   5  -3  111.59    6.70
  -4  -5   3  112.99    9.60
  -4  -5   3  112.29    6.70
   4   5   3  104.39    8.20
   4   5   3  112.49    9.90
  -4   5  -3  109.79    5.80
  -4  -5   3  112.99    7.80
   4   5   3  112.59    7.00
   4   5   3  120.99    7.20
  -4  -5   3  112.69    7.30
  -4   5  -3  108.49    7.40
   5  -5   3  270.57   11.10
  -5  -5  -3  271.67   10.10
  -5  -5  -3  269.27   13.50
   5  -5   3  275.77   10.60
   5   5  -3  285.37   10.40
   5   5  -3  292.17   11.40
   5   5  -3  262.57   12.60
  -5  -5  -3  270.17   12.60
  -5  -5  -3  262.17   11.00
  -5  -5   3  294.47   10.40
   5  -5  -3  280.77   10.40
  -5  -5   3  288.77   11.60
  -5  -5   3  281.97   14.00
   5   5   3  266.97   11.20
   5   5   3  295.07   10.80
  -5   5  -3  264.47    9.70
  -5   5  -3  284.07   11.90
  -5  -5   3  280.07   12.20
   5  -5  -3  268.87   10.90
   5   5   3  294.47   14.30
   5   5   3  289.27   12.50
  -6   5   3   29.10    5.20
   6   5  -3   24.40    8.30
  -6  -5  -3   27.40    7.80
   6   5  -3   22.30    6.70
   6  -5   3   27.40    6.10
  -6   5   3   17.00    6.50
   6   5  -3   16.50    5.30
  -6  -5  -3   27.10    6.70
   6   5   3   17.80    5.60
  -6  -5   3   11.10    6.80
  -6   5  -3   19.60    7.40
   6  -5  -3   14.00    5.70
   6   5   3    9.20    8.10
  -6  -5   3   14.10    5.00
   6   5   3   21.10    6.30
  -7   5   3    0.10    7.10
  -7  -5  -3   14.10    8.70
  -7   5   3   14.50    5.30
   7  -5   3   17.10    7.60
   7   5  -3   13.20   10.90
  -7  -5  -3    1.30    7.40
   7   5  -3   -1.40    5.70
  -7  -5   3    5.00    5.60
   7   5   3    9.00    6.10
   7  -5  -3   10.30    6.80
   7   5   3   15.70    7.40
  -7  -5   3    8.50    8.00
  -7   5  -3   16.50    6.10
  -7   5  -3   -1.50    7.80
  -8   5   3   47.00    9.90
   8   5  -3   54.59    7.80
   8  -5   3   57.29    9.70
   8   5  -3   48.90   10.60
  -8  -5  -3   43.50   13.50
   8   5   3   57.99   10.50
   8  -5  -3   54.19    9.50
  -8   5  -3   79.59    9.60
   8   5   3   64.99    8.20
  -8   5  -3   39.50   10.80
  -8  -5   3   67.39   11.80
  -8  -5   3   48.70   10.00
   9  -5   3   71.89   12.10
   9   5  -3   67.39   11.10
   9   5  -3   63.89    8.90
  -9  -5  -3   78.49   13.40
   9   5   3   78.19    9.70
   9  -5  -3   74.29   11.30
   9   5   3   65.89   11.20
  -9  -5   3   65.89   12.80
   0  -6   3  482.55   12.90
   0   6  -3  484.75   12.80
   0   6  -3  491.05   12.60
   0  -6  -3  467.85   12.70
   0  -6   3  477.95   12.40
   0   6  -3  455.85   12.30
   0  -6   3  486.75   12.40
   0   6   3  459.75   12.70
   0  -6  -3  483.05   12.60
   0   6   3  497.05   13.20
  -1   6   3 1148.59   26.70
  -1  -6  -3 1148.69   27.90
   1  -6   3 1139.99   26.80
  -1  -6  -3 1164.48   26.60
   1   6  -3 1202.48   27.00
   1   6  -3 1146.59   27.40
   1  -6   3 1120.29   26.50
  -1  -6  -3 1136.89   27.30
   1  -6   3 1176.08   26.80
   1   6  -3 1154.98   27.10
   1   6   3 1153.28   27.00
  -1   6  -3 1161.38   26.80
  -1  -6   3 1145.69   28.30
  -1   6  -3 1142.69   26.50
   1   6   3 1158.38   27.50
   1   6   3 1192.68   26.60
  -1  -6   3 1152.78   27.00
   1   6   3 1153.28   28.50
  -1  -6   3 1150.48   27.50
  -1   6  -3 1189.78   27.00
   1  -6  -3 1147.79   26.80
  -1  -6   3 1148.09   27.10
  -2  -6  -3  257.47    9.20
   2   6  -3  269.77    9.60
  -2  -6  -3  273.07    9.30
   2   6  -3  270.87    9.00
  -2  -6  -3  267.57    8.80
   2  -6   3  257.87    8.00
   2  -6   3  275.37    8.60
   2  -6   3  242.38    8.70
   2   6  -3  254.57    9.20
  -2  -6  -3  283.77   10.70
   2   6   3  297.57    9.20
  -2   6  -3  288.17    8.30
   2   6   3  291.47    9.80
   2   6   3  304.67   11.80
  -2  -6   3  289.37    9.80
  -2   6  -3  293.37    9.40
  -2  -6   3  278.17   11.60
   2   6   3  278.57    9.80
  -2   6  -3  283.97    8.40
  -2  -6   3  280.57    9.50
  -2  -6   3  304.27    9.60
   3  -6   3  238.98    8.70
  -3  -6  -3  229.58    9.10
   3   6  -3  244.98    9.10
  -3  -6  -3  234.38    8.90
   3  -6   3  232.18    8.00
   3   6  -3  232.38   10.00
  -3  -6  -3  241.58   10.90
   3   6  -3  231.58    9.00
  -3  -6  -3  237.18    9.70
  -3   6  -3  257.67    7.90
   3   6   3  241.38   12.00
  -3  -6   3  256.17    9.40
  -3  -6   3  247.18    9.50
  -3  -6   3  240.98    9.30
   3   6   3  251.47    9.50
  -3  -6   3  229.18   11.70
   3   6   3  240.28    9.00
  -3   6  -3  240.68    9.20
   3   6   3  231.78   10.00
  -4  -6  -3  535.35   16.30
  -4  -6  -3  561.34   16.00
   4   6  -3  547.35   17.40
   4  -6   3  620.34   19.50
   4   6  -3  565.24   15.90
   4   6  -3  554.04   16.30
  -4  -6  -3  552.64   18.50
  -4  -6  -3  556.84   17.20
   4   6   3  602.04   19.70
   4   6   3  613.34   16.90
   4   6   3  571.44   17.90
  -4  -6   3  583.64   17.40
  -4   6  -3  567.64   16.80
  -4  -6   3  618.04   16.80
  -4  -6   3  565.24   19.40
   4   6   3  585.64   16.80
  -4   6  -3  577.34   15.30
  -5  -6  -3   16.80    6.50
   5  -6   3   10.50    5.70
   5   6  -3   12.80    6.60
  -5  -6  -3   19.10    4.90
   5  -6   3   20.20    5.20
   5   6  -3   21.30    5.50
   5   6  -3   11.00    4.90
  -5  -6   3   17.30    6.00
  -5  -6   3    9.40    4.60
  -5  -6   3   13.40    5.40
   5   6   3   16.70    7.20
  -5   6  -3    5.90    4.00
  -5   6  -3   11.40    5.60
   5   6   3   12.50    5.30
   5  -6  -3    6.10    4.60
   5   6   3   10.10    4.90
  -6  -6  -3  271.67   14.10
   6   6  -3  272.77   12.50
   6   6  -3  278.07   11.50
  -6   6   3  271.27   12.60
  -6  -6  -3  261.17   12.70
   6  -6   3  251.17   11.60
   6   6  -3  256.27   14.90
  -6  -6  -3  249.58   11.20
   6  -6  -3  249.08   11.40
   6   6   3  274.87   16.30
  -6  -6   3  240.58   11.10
  -6  -6   3  248.38   13.00
   6   6   3  248.18   12.20
   6   6   3  251.47   11.50
  -6   6  -3  262.87   10.30
  -7   6   3  175.78   12.30
  -7  -6  -3  157.28   13.10
   7   6  -3  174.68   11.10
   7  -6   3  171.08   12.10
   7   6  -3  172.18   12.00
  -7   6  -3  159.88   13.40
  -7   6  -3  183.58   10.30
   7   6   3  178.48   11.30
   7   6   3  166.88   12.50
  -7  -6   3  180.48   13.00
   7  -6  -3  182.38   12.10
   8   6  -3  102.09   10.20
  -8   6   3  106.89   11.60
   8   6  -3  109.39   12.30
  -8  -6  -3  108.29   14.10
   8  -6   3   92.99   10.80
   8   6   3   98.49   11.10
  -8   6  -3   96.79   10.00
   8  -6  -3  115.59   11.50
   8   6   3  104.39   10.50
  -8   6  -3  109.69   13.40
  -8  -6   3   98.99   12.70
   9   6  -3   19.60   10.70
  -9  -6  -3   19.40   10.80
   9   6  -3   18.50    8.40
  -9  -6   3    7.70    9.60
   9  -6  -3   18.70    9.20
   9   6   3   21.80    9.60
   9   6   3   17.50    7.70
   0  -7   3  338.67   10.30
   0   7  -3  330.77    9.80
   0  -7  -3  310.97    9.80
   0   7   3  335.57   10.70
   0   7  -3  342.07   10.20
   0  -7   3  329.27    9.40
   0  -7  -3  329.27   10.00
   0   7  -3  332.37    9.60
   0   7   3  319.27   10.10
   0  -7   3  342.37    9.70
   1   7  -3  294.67    9.60
   1  -7   3  299.67    9.30
  -1  -7  -3  311.47   10.40
  -1  -7  -3  304.87    9.00
   1   7  -3  290.37    9.80
  -1   7   3  286.17    9.10
   1   7  -3  307.77    9.40
  -1  -7  -3  309.47    9.90
   1  -7   3  291.97    9.00
  -1   7  -3  295.47    8.70
  -1  -7   3  295.27   11.10
  -1  -7   3  291.07    9.90
   1  -7  -3  297.97    9.10
   1   7   3  307.47   11.20
  -1   7  -3  312.17    9.30
   1   7   3  295.97   10.00
  -1   7  -3  316.97    9.40
  -1  -7   3  314.97    9.50
  -1  -7   3  294.07    9.20
  -2  -7  -3 2312.47   52.39
  -2  -7  -3 2273.47   53.39
   2   7  -3 2317.07   52.39
   2   7  -3 2302.67   51.89
   2   7  -3 2295.67   52.49
  -2  -7  -3 2234.58   53.09
   2  -7   3 2263.07   51.09
  -2  -7  -3 2316.47   51.79
   2  -7   3 2282.77   51.49
  -2  -7   3 2297.87   51.69
  -2  -7   3 2248.88   53.09
   2   7   3 2219.18   51.59
  -2   7  -3 2217.78   50.89
  -2   7  -3 2278.77   50.29
  -2  -7   3 2232.28   51.19
  -2   7  -3 2220.18   50.09
   2   7   3 2264.27   51.69
   2   7   3 2246.98   53.19
  -2  -7   3 2301.67   51.29
  -3  -7  -3  168.68    7.90
   3   7  -3  163.98    7.70
  -3  -7  -3  160.68    7.60
   3  -7   3  161.38    7.30
   3   7  -3  156.08    7.80
  -3  -7  -3  145.59    8.20
  -3  -7  -3  137.49    9.30
   3   7   3  143.19    7.30
  -3  -7   3  140.69    9.90
   3   7   3  134.29    8.10
   3   7   3  137.29    7.70
  -3  -7   3  135.09    7.80
  -3   7  -3  136.19    7.30
   3   7   3  140.59   10.40
  -3   7  -3  148.19    6.00
  -3  -7   3  143.29    7.50
  -3  -7   3  137.19    7.40
   4   7  -3   89.39    6.90
   4   7  -3   76.39    7.10
   4  -7   3   79.69    6.40
  -4  -7  -3   75.49    6.70
   4  -7   3   93.09    6.30
   4   7  -3   89.29    8.20
  -4  -7  -3   67.99    8.00
  -4  -7  -3   85.09    7.90
  -4  -7  -3   82.69    6.80
  -4  -7   3   77.49    7.40
  -4   7  -3   86.49    7.10
   4   7   3   77.59    7.10
  -4  -7   3   76.39    7.10
   4   7   3   77.79    8.80
  -4  -7   3   78.99    6.80
   4   7   3   81.09    6.90
  -4  -7   3   71.89    8.80
  -4   7  -3   98.79    5.60
   5   7  -3  112.49   10.20
   5   7  -3  108.39    8.00
  -5  -7  -3  113.29    8.00
   5  -7   3  122.69   12.20
  -5  -7  -3  109.29    9.80
   5   7  -3  122.39    8.70
  -5   7  -3  105.09    8.80
   5   7   3  102.59   10.00
  -5  -7   3  103.49    9.00
  -5  -7   3  108.89    8.00
   5   7   3  106.39    8.20
  -5   7  -3   95.99    6.50
   5   7   3  115.99    8.40
   5   7   3  117.99   11.50
   6   7  -3   35.00    9.40
   6   7  -3   21.20    6.70
   6  -7   3   26.80    6.60
   6   7  -3   14.80    5.90
  -6  -7  -3   32.10    8.80
  -6   7  -3   32.60    5.60
   6   7   3   14.80    6.10
  -6  -7   3   15.50    7.40
  -7  -7  -3   78.69   11.60
  -7   7   3   83.69    9.90
   7   7  -3   77.59   10.00
   7   7  -3   73.09    8.70
   7   7   3   57.59    8.40
   7  -7  -3   68.39    9.00
  -7   7  -3   63.39   10.40
  -7   7  -3   69.69    7.80
  -7  -7   3   69.49   10.60
   7   7   3   61.99    9.10
   8   7  -3   74.19   11.30
  -8  -7  -3   75.79   12.80
  -8   7   3   70.49   10.50
   8  -7   3   60.39   10.30
   8   7   3   59.89    9.90
  -8   7  -3   61.39   12.00
  -8   7  -3   68.99    8.70
   8   7   3   60.09    9.10
  -8  -7   3   75.79   11.70
   8  -7  -3   68.19    9.90
  -9   7   3   10.50    9.50
   9   7  -3   18.50    8.10
  -9  -7  -3    9.30   11.40
   9   7  -3   16.10   11.10
   9  -7   3   41.90   11.20
  -9   7  -3   20.00   11.60
   9   7   3   29.50    8.60
   9  -7  -3   35.20   10.20
  -9  -7   3   26.00   11.80
   0   8   3   25.80    4.70
   0  -8  -3   21.80    4.10
   0   8   3   20.70    4.10
   0  -8  -3   25.00    3.60
   0   8  -3   30.70    4.30
   0   8  -3   32.30    3.90
   0  -8   3   24.90    3.50
   0   8  -3   29.90    4.50
   0  -8   3   22.20    4.10
   0  -8   3   30.50    3.60
   1   8  -3  130.79    6.40
  -1   8   3  134.69    6.50
   1   8  -3  133.79    6.70
   1   8  -3  128.49    6.90
   1  -8   3  129.59    6.40
  -1  -8  -3  128.79    6.90
  -1  -8  -3  117.49    7.20
   1  -8   3  124.69    6.00
  -1  -8   3  125.99    6.00
  -1   8  -3  110.99    5.40
  -1   8  -3  106.19    6.00
  -1  -8   3  111.79    6.00
  -1  -8   3  120.49    7.90
  -1   8  -3  112.69    6.10
  -1  -8   3  121.69    6.80
   1   8   3  114.49    8.20
   1   8   3  106.09    6.80
   1  -8  -3  108.59    5.90
   2   8  -3  872.21   22.60
   2   8  -3  872.61   21.90
   2  -8   3  873.51   21.30
   2  -8   3  864.51   21.40
  -2  -8  -3  870.71   22.50
  -2  -8  -3  866.11   23.50
  -2  -8  -3  849.02   21.70
   2   8  -3  873.41   22.40
  -2  -8   3  814.22   23.60
  -2  -8   3  855.21   22.20
   2   8   3  869.61   22.30
  -2   8  -3  866.91   20.50
  -2   8  -3  867.31   20.70
   2   8   3  861.01   21.10
  -2  -8   3  839.62   21.60
  -2   8  -3  833.82   21.30
   2   8   3  872.91   22.10
   2   8   3  819.82   23.80
  -2  -8   3  879.81   21.70
   3   8  -3  287.07   10.60
   3  -8   3  275.37    9.70
   3   8  -3  279.57   10.20
  -3  -8  -3  292.37   10.70
  -3  -8  -3  279.37   10.70
  -3  -8  -3  253.27   10.10
   3   8   3  296.67   11.60
   3   8   3  307.77   11.30
   3   8   3  308.37   13.70
  -3  -8   3  294.37   10.80
  -3  -8   3  319.87   11.10
  -3  -8   3  292.57   13.50
   3   8   3  296.67   10.50
  -3  -8   3  293.27   11.10
  -3   8  -3  312.87   10.70
  -3   8  -3  313.67    9.30
   4  -8   3  103.19    7.00
  -4  -8  -3  105.79    8.50
   4   8  -3   85.09    8.60
   4   8  -3   96.89    7.50
  -4  -8  -3   82.09    7.10
  -4  -8  -3   91.89    8.30
   4   8  -3   85.79    7.40
  -4  -8  -3   79.09    9.50
  -4  -8   3   86.49    7.40
   4   8   3   69.09    7.40
   4   8   3   89.69   10.50
  -4  -8   3   87.19   10.30
   4   8   3   86.09    7.30
  -4  -8   3   70.19    7.70
  -4  -8   3   92.39    7.40
   4   8   3   92.39    9.00
  -4   8  -3   94.39    7.50
   5   8  -3   66.89    7.40
   5   8  -3   59.69    6.80
   5   8  -3   61.79    8.80
   5  -8   3   62.29    7.00
  -5  -8  -3   74.79    8.80
   5   8   3   69.39    7.50
  -5  -8   3   67.99    8.10
  -5   8  -3   57.89    7.50
   5   8   3   62.49    8.70
   5   8   3   59.49    7.10
   5   8   3   59.29    9.40
   6   8  -3   69.29    8.00
  -6  -8  -3   87.79   10.00
   6  -8   3   63.09    9.20
   6   8  -3   67.89   11.00
   6   8  -3   66.39    8.70
   6   8   3   65.89    8.40
   6   8   3   90.79   11.70
   6  -8  -3   75.79    7.60
   6   8   3   58.59    8.00
  -6   8  -3   87.49    7.30
  -6  -8   3   71.89    9.80
  -7   8   3  152.68   12.80
   7   8  -3  177.68   12.20
   7  -8   3  151.48   11.10
  -7  -8  -3  175.88   13.50
   7   8   3  142.59   11.90
   7   8   3  173.68   11.90
  -7  -8   3  156.78   12.90
  -7   8  -3  145.39    9.40
  -8   8   3   74.29   11.30
   8   8  -3   71.29   11.30
  -8  -8  -3   83.49   12.80
   8  -8   3   75.49   10.40
   8   8  -3   63.89    9.00
   8  -8  -3   74.09    9.90
  -8   8  -3   71.39    8.50
   8   8   3   68.59   10.40
   8   8   3   66.59    9.60
  -8  -8   3   59.29   11.50
  -8   8  -3   63.99   12.00
   0  -9   3  330.77   10.10
   0   9  -3  308.57   10.00
   0   9  -3  346.07   10.30
   0  -9   3  330.27   10.90
   0   9  -3  329.17   10.80
   0  -9  -3  308.47   10.60
   0   9   3  316.67   11.30
   0  -9   3  323.97    9.70
   0  -9  -3  325.87   10.20
   0   9   3  315.17   10.80
  -1  -9  -3  193.28    8.80
   1   9  -3  226.08    8.50
   1  -9   3  194.58    7.60
  -1  -9  -3  209.18    7.40
   1   9  -3  199.68    8.10
   1   9  -3  213.08    8.70
  -1   9   3  220.78    8.10
  -1  -9  -3  208.78    8.70
  -1  -9  -3  195.08    7.50
   1  -9   3  205.58    8.20
   1  -9  -3  208.48    8.00
   1   9   3  223.38    9.00
  -1  -9   3  224.48    9.00
  -1   9  -3  211.38    8.10
  -1  -9   3  215.38    8.10
  -1  -9   3  205.38    9.70
   1   9   3  208.18   10.30
  -1  -9   3  205.88    8.20
   2  -9   3  122.49    6.40
   2   9  -3  124.29    7.00
   2   9  -3  125.59    7.70
   2  -9   3  108.09    6.30
  -2  -9  -3  121.39    6.80
   2   9  -3  124.49    7.40
  -2  -9  -3  121.19    7.60
  -2   9   3  131.79    6.10
  -2  -9  -3  105.49    8.30
  -2  -9  -3  127.69    7.60
  -2  -9   3  124.39    7.50
   2   9   3  135.99    6.50
  -2  -9   3  118.59    7.00
  -2   9  -3  130.79    6.20
  -2   9  -3  133.09    5.80
  -2  -9   3  115.89    9.20
   2   9   3  109.69    9.60
   2   9   3  120.39    7.30
  -2  -9   3  118.69    6.90
   2  -9  -3  119.59    6.10
   2   9   3  134.19    7.80
   3  -9   3  250.07    9.40
  -3  -9  -3  265.27   12.30
  -3  -9  -3  266.97   10.20
  -3  -9  -3  257.37   10.50
   3   9  -3  243.38   10.40
   3   9  -3  253.07   11.30
  -3  -9  -3  253.57   10.40
   3   9  -3  266.27   10.10
  -3  -9   3  231.08    9.70
   3   9   3  268.47   10.60
   3   9   3  256.27    9.70
   3   9   3  241.18   12.90
  -3  -9   3  225.98   10.10
   3   9   3  234.98   10.80
  -3  -9   3  244.38   10.50
  -3  -9   3  260.17   12.90
   4   9  -3   17.30    5.20
   4  -9   3   26.00    5.20
  -4  -9  -3   18.50    5.90
   4   9  -3   32.40    5.80
   4   9  -3   16.70    6.90
   4   9   3   22.40    5.80
  -4   9  -3   28.00    5.70
   4   9   3   29.60    5.70
  -4  -9   3   18.50    5.90
   4   9   3   31.20    8.00
  -4   9  -3   23.60    4.20
   4   9   3   25.30    6.80
   5   9  -3  143.39    9.90
   5   9  -3  118.19   12.00
   5   9  -3  154.68   10.00
  -5  -9  -3  151.98   11.20
  -5   9  -3  127.99    7.40
   5   9   3  111.59   11.00
   5   9   3  169.38   14.00
   5   9   3  119.89    9.50
   5   9   3  111.29    9.20
  -5  -9   3  126.59   10.40
  -5   9  -3  151.78    9.90
   6   9  -3   97.29    9.80
  -6  -9  -3  117.19   11.90
   6   9  -3   85.19   11.90
   6   9  -3  115.29   10.40
   6   9   3   96.89   12.70
  -6   9  -3  100.69    7.60
   6   9   3  106.89   10.30
  -6  -9   3  113.89   11.60
   7   9  -3  127.79   11.90
   7   9  -3  147.89   11.50
  -7  -9  -3  147.39   14.10
   7   9   3  150.18   11.90
  -7   9  -3  125.19   13.50
  -7  -9   3  145.19   14.10
   7   9   3  139.49   11.60
  -8  -9  -3   17.40   10.30
   8   9  -3   30.00    9.70
   8   9  -3   35.90    8.40
  -8   9   3   12.40   10.70
   8  -9   3   25.90    9.00
  -8   9  -3   36.70    6.70
   8  -9  -3   23.60    9.00
   8   9   3   29.70    8.70
   8   9   3   15.50    8.80
  -8   9  -3   19.70   11.00
  -8  -9   3   21.60   11.10
   0 -10  -3    4.60    3.50
   0  10  -3   22.00    4.10
   0  10  -3   16.30    4.20
   0  10   3   13.50    4.80
   0 -10   3    7.70    3.40
   0  10   3   -1.90    4.10
   0 -10   3   10.50    4.20
   0 -10  -3   -0.80    4.00
   0  10  -3   12.90    3.90
  -1 -10  -3  165.18    8.30
   1  10  -3  187.28    8.00
  -1 -10  -3  154.98    8.50
   1 -10   3  168.08    7.90
   1  10  -3  174.48    8.40
   1 -10   3  172.38    8.50
   1  10  -3  165.08    8.10
  -1  10   3  171.68    7.80
  -1 -10   3  171.68    7.70
  -1  10  -3  167.78    7.60
   1 -10  -3  166.68    7.60
  -1 -10   3  167.58    7.40
  -1 -10   3  162.38    8.40
  -1  10  -3  172.98    7.80
   1  10   3  167.28    8.40
  -1 -10   3  144.19    9.10
  -2 -10  -3  328.77   13.00
   2  10  -3  316.27   11.20
   2  10  -3  321.77   12.10
  -2  10   3  326.37   10.40
  -2 -10  -3  329.47   11.00
   2 -10   3  329.17   10.70
  -2 -10  -3  325.47   12.00
  -2 -10  -3  329.67   11.00
   2 -10   3  327.27   10.60
   2 -10   3  313.87   10.20
   2  10  -3  337.47   11.90
   2  10   3  332.47   12.20
  -2 -10   3  333.27   13.80
  -2  10  -3  316.27   10.60
  -2 -10   3  340.07   11.40
   2  10   3  331.67   10.80
   2 -10  -3  307.57   10.40
  -2 -10   3  349.57   12.10
   2  10   3  332.17   14.10
  -2 -10   3  339.67   11.40
  -2  10  -3  334.67   11.10
   2  10   3  323.07   11.70
   3  10  -3  503.75   16.20
   3  10  -3  522.45   16.90
   3  10  -3  526.85   15.60
  -3 -10  -3  508.25   17.90
  -3 -10  -3  547.85   16.10
   3 -10   3  481.85   14.70
   3  10   3  527.45   16.60
   3  10   3  519.85   16.80
  -3 -10   3  511.85   16.00
  -3 -10   3  488.35   18.80
   3  10   3  528.75   19.00
   3  10   3  528.55   15.20
   4  10  -3  236.18   12.90
   4  10  -3  233.68   11.30
  -4 -10  -3  256.47   11.80
   4  10  -3  241.38   10.90
  -4 -10   3  259.17   11.90
   4  10   3  246.08   14.50
   4  10   3  258.47   11.70
   4  10   3  234.58   10.70
   4  10   3  230.58   12.20
   5  10  -3   24.40    6.50
   5  10  -3   28.20    6.50
  -5 -10  -3    9.20    6.80
   5  10  -3   12.70    8.50
  -5 -10   3    6.80    7.00
   5  10   3   13.00    7.30
   5  10   3    6.40    7.80
   5  10   3   11.10    8.80
   5  10   3   15.20    6.10
   6  10  -3  294.57   17.70
   6  10  -3  294.77   14.20
  -6 -10  -3  288.47   15.50
   6  10  -3  280.47   13.90
   6  10   3  286.27   14.00
  -6 -10   3  271.17   15.40
   6  10   3  300.47   15.10
  -6  10  -3  296.07   11.20
  -7 -10  -3   39.00   10.10
   7  10  -3   42.40    8.50
   7  10  -3   45.70    9.50
  -7  10  -3   48.50    6.70
  -7 -10   3   52.39   10.40
   7  10   3   48.10    9.50
   7  10   3   40.20    8.60
   8  10  -3   39.90    9.30
  -8 -10  -3   55.19   11.50
  -8  10  -3   44.80   12.20
   8  10   3   48.40    9.60
  -8 -10   3   76.29   12.30
   0  11   3   44.80    5.60
   0 -11   3   44.40    5.10
   0  11   3   51.39    6.30
   0  11  -3   47.40    5.20
   0 -11  -3   39.80    5.50
   0 -11   3   40.90    4.60
   0 -11  -3   35.30    4.70
   0  11  -3   46.40    5.70
   0  11  -3   43.70    5.30
   0 -11   3   41.90    5.50
  -1 -11  -3   51.29    5.10
   1 -11   3   50.49    5.10
  -1 -11  -3   36.40    5.60
   1  11  -3   60.49    6.20
   1  11  -3   44.70    5.70
  -1 -11  -3   37.90    5.60
   1 -11   3   45.30    7.40
  -1 -11  -3   44.90    4.70
   1  11  -3   40.00    5.80
  -1  11   3   44.80    5.20
  -1 -11   3   35.80    4.90
   1  11   3   24.00    6.40
   1 -11  -3   30.30    5.00
  -1  11  -3   34.80    5.30
  -1 -11   3   29.90    4.90
  -1 -11   3   37.60    5.80
   1  11   3   41.50    5.90
  -1 -11   3   20.60    6.10
  -2 -11  -3  111.59    7.20
  -2 -11  -3  110.99    7.20
  -2 -11  -3  119.29    9.10
   2  11  -3  134.69    8.60
   2  11  -3  117.69    8.10
  -2  11   3  128.89    7.00
   2  11  -3  127.69    7.70
   2 -11   3  121.79    7.20
   2  11   3  163.18    9.10
   2  11   3  145.19    8.70
  -2 -11   3  135.99    7.70
   2  11   3  137.99    7.40
   2  11   3  145.39   10.70
   2 -11  -3  137.29    7.20
  -2  11  -3  134.49    7.30
  -3 -11  -3  226.58   10.30
   3  11  -3  221.68   10.60
   3 -11   3  206.28    8.80
   3  11  -3  207.68   11.30
   3  11  -3  205.38    9.90
   3  11   3  209.38   13.30
  -3 -11   3  183.38   12.80
   3  11   3  218.38   10.80
  -3 -11   3  215.58   10.20
   3  11   3  209.18   10.80
   3  11   3  211.58    9.40
   4  11  -3  108.69   10.90
   4  11  -3   98.59   10.80
  -4 -11  -3  112.29    9.80
   4 -11   3  133.39    7.80
   4  11  -3  114.39    9.60
   4  11   3  102.29   10.50
   4  11   3   94.79    9.30
   4  11   3  111.19    8.50
  -4 -11   3  103.89    9.60
   4  11   3  105.79   12.30
   5  11  -3  184.68   11.40
   5  11  -3  175.08   13.70
  -5 -11  -3  200.78   12.50
   5  11  -3  215.38   11.70
  -5 -11   3  208.28   12.70
   5  11   3  195.08   12.00
   5  11   3  193.68   16.00
   5  11   3  221.78   14.00
   5  11   3  185.38   11.10
   6 -11   3   20.30    7.30
  -6 -11  -3   17.20    8.40
   6  11  -3   37.00    8.20
   6  11  -3   -8.00    9.80
   6  11  -3   22.20    7.30
  -6 -11   3   28.90    8.80
   6  11   3   20.30    6.90
   6  11   3   14.00    7.80
   6  11   3   19.80    9.40
  -7 -11  -3   28.20    9.80
   7  11  -3   19.60    8.10
   7  11  -3   10.50    8.00
   7  11   3   13.90    7.90
   7  11   3   23.90    8.30
  -7 -11   3   23.10    9.50
  -8 -11  -3   12.50   10.50
   8  11  -3    0.20    8.40
   8  11  -3   10.60    8.80
  -8 -11   3   -3.60    8.60
   8 -11  -3   -2.20   10.70
   8  11   3   -3.80    8.60
   8  11   3   -7.50    7.30
   0  12  -3  190.58    8.70
   0 -12   3  166.48    9.50
   0 -12  -3  188.08    9.40
   0  12   3  188.58    9.30
   0  12  -3  189.18    9.60
   0  12  -3  178.08    8.60
   1 -12   3  238.38   10.20
   1  12  -3  229.08   10.20
  -1  12   3  234.58   10.00
   1  12  -3  237.78   10.60
  -1 -12  -3  238.28   10.60
   1 -12   3  230.88   11.20
   1 -12   3  220.98   11.60
   1  12  -3  241.28    9.80
  -1 -12   3  210.38   11.10
   1  12   3  226.18   10.60
  -1 -12   3  232.08    9.20
  -1  12  -3  224.28    9.90
   1 -12  -3  216.58    9.70
   1  12   3  233.08   12.10
   2 -12   3  132.09    8.60
  -2 -12  -3  126.69    8.20
  -2  12   3  130.59    7.70
   2  12  -3  144.79    9.20
  -2 -12  -3  141.19    9.80
   2  12  -3  133.79    9.00
   2  12  -3  128.59    8.10
   2 -12  -3  120.09    7.50
   2  12   3  139.89   11.30
   2  12   3  142.59    9.30
   2  12   3  153.08    7.80
  -2 -12   3  125.59    7.80
  -2  12  -3  124.19    7.70
  -2 -12   3  114.49   10.50
   3  12  -3  259.47   11.40
  -3 -12  -3  268.17   11.60
   3 -12   3  271.27   10.90
   3  12  -3  282.57   12.30
   3  12  -3  275.87   13.10
  -3 -12   3  237.98   11.20
  -3  12  -3  243.98    9.60
   3  12   3  239.18   14.90
   3  12   3  248.48   12.30
   3  12   3  248.28   12.20
   3  12   3  249.08   10.50
   4  12  -3   50.59    7.30
   4  12  -3   65.69    9.70
   4  12  -3   64.29    8.30
  -4 -12  -3   79.79    8.80
   4  12   3   85.69    8.30
  -4 -12   3   75.19    8.90
   4  12   3   62.19    9.50
   4  12   3   62.39   13.20
   4  12   3   60.79    8.30
  -5 -12  -3   62.59    9.30
   5  12  -3   60.09    8.80
   5  12  -3   66.99   10.70
   5  12  -3   51.89    7.90
   5  12   3   75.69    9.50
   5  12   3   63.99   11.70
   5  12   3   79.79    8.60
   5  12   3   66.29   11.20
  -5 -12   3   70.19    9.60
   6  12  -3   11.20   11.70
  -6 -12  -3   16.90    8.30
   6  12  -3    4.40    7.70
   6  12  -3    6.40    6.80
  -6 -12   3   21.70    9.30
   6  12   3   -1.10    6.90
   6  12   3   18.70    8.20
   6  12   3   21.00   10.10
  -7 -12  -3   70.59   11.40
   7  12  -3   41.70    9.80
  -7 -12   3   85.99   12.10
   7  12   3   62.79   10.00
   0  13   3   85.69    8.00
   0  13  -3   67.79    7.20
   0  13  -3   98.59    8.20
   0  13  -3   73.39    7.10
   1  13  -3   12.50    5.60
   1 -13   3    4.40    3.90
   1  13  -3   -2.50    5.10
   1  13  -3    5.60    5.10
  -1  13   3    4.90    5.00
  -1  13  -3    8.90    5.30
  -1 -13   3    2.10    4.50
  -1 -13   3  -11.50    5.60
   1  13   3   -2.60    6.30
   1 -13  -3    0.50    4.80
   1  13   3    4.50    5.30
  -2 -13  -3  121.49   10.10
   2 -13   3  133.79    8.70
  -2  13   3  139.19    8.40
   2  13  -3  128.19   10.30
   2  13  -3  129.39    8.80
   2  13  -3  127.99    9.90
   2 -13  -3  140.09    8.30
   2  13   3  157.88    8.30
   2  13   3  157.18   10.30
  -2  13  -3  131.59    8.60
  -2 -13   3  115.69   11.40
   2  13   3  129.79   12.00
  -2 -13   3  129.49    8.80
  -3  13   3   41.00    5.80
   3  13  -3   40.50    6.70
   3  13  -3   50.39    8.70
   3  13  -3   28.50    7.10
   3 -13   3   38.20    6.20
  -3 -13  -3   38.90    6.60
   3  13   3   31.00    7.60
   3  13   3   32.40    9.30
   3  13   3   28.70    7.60
   3  13   3   24.80    7.10
  -3  13  -3   22.90    5.40
  -3 -13   3   36.30    6.90
   4  13  -3  202.88   12.30
   4  13  -3  188.48   11.40
  -4 -13  -3  210.58   11.80
   4  13  -3  201.38   13.60
   4  13   3  190.48   12.10
   4  13   3  179.68   15.10
   4  13   3  174.08   10.40
  -4 -13   3  171.88   11.60
   4  13   3  184.48   13.30
   5  13  -3   -5.60    6.20
   5  13  -3   -1.40    7.00
  -5 -13  -3   10.60    7.50
   5  13  -3   -5.50    8.80
   5  13   3   13.80    8.70
  -5 -13   3    5.00    7.40
   5  13   3   13.60    6.80
   5  13   3    7.90    7.30
   6  13  -3   21.10    7.50
   6  13  -3   24.50    8.70
  -6 -13  -3   38.70    9.10
   6  13   3   17.50    8.00
   6  13   3   31.20    8.00
   6  13   3   24.20   10.80
  -6 -13   3   28.10    9.40
   7  13  -3   20.20    8.70
  -7 -13  -3   22.50    8.90
   7  13  -3    1.50    8.50
   7  13   3   24.60   10.00
  -7 -13   3   40.10   10.90
   0  14   3    4.90    5.70
   0  14  -3    4.30    5.30
   0  14  -3   -0.30    5.20
   0  14  -3    0.30    5.60
   1  14  -3  122.89    9.00
  -1 -14  -3  129.49    9.20
  -1  14   3  138.79    9.20
   1  14  -3  136.99    8.60
  -1 -14   3  137.29    8.90
  -1  14  -3  133.69    9.60
   1  14   3  131.99   11.70
   1  14   3  128.49   11.20
   2  14  -3  135.59   10.50
   2  14  -3  120.19    9.10
   2  14  -3  125.79   10.30
  -2  14   3  118.79    8.90
   2  14   3  109.79    9.80
   2 -14  -3  118.49    8.90
   2  14   3  122.59   12.60
  -2  14  -3  103.49    8.70
  -2 -14   3  118.59    8.60
   2  14   3  132.29   10.40
  -3 -14  -3   20.40    6.30
   3  14  -3   47.50    8.00
   3 -14   3   31.90    6.10
   3  14  -3   38.10    8.90
  -3  14   3   26.40    6.10
   3  14  -3   34.60    6.50
   3  14   3   24.20    7.30
   3  14   3   28.60    8.20
   3  14   3   17.80    9.40
  -3 -14   3   39.80    7.00
  -3  14  -3   35.40    5.90
   3 -14  -3   18.10    5.30
   3  14   3   19.60    5.90
   4  14  -3  106.59   11.30
   4  14  -3  130.69   13.70
  -4 -14  -3  108.19   10.10
   4  14  -3  104.59   10.00
   4  14   3  107.69   11.50
   4  14   3  119.69   13.70
  -4 -14   3  102.49    9.90
   4  14   3  130.59   11.40
   4  14   3  104.09    9.20
   5  14  -3   45.90   11.20
  -5 -14  -3   59.99    9.30
   5  14  -3   57.09    8.80
   5  14  -3   57.09    9.50
   5  14   3   49.00   11.60
   5  14   3   61.89    9.60
  -5 -14   3   49.50    9.20
   5  14   3   40.00    7.90
   6  14  -3   44.80    9.50
  -6 -14  -3   41.70   10.00
   6  14   3   45.40   10.30
   6  14   3   45.40    9.70
  -6 -14   3   53.79    9.50
   0  15  -3   11.20    6.50
   1  15  -3  232.08   12.10
   1  15  -3  287.77   13.40
  -1 -15  -3  260.67   12.50
  -1  15   3  235.58   12.00
   1  15   3  293.37   15.90
  -1  15  -3  284.87   13.30
   1  15   3  294.27   13.60
  -2  15   3   79.49    7.90
   2  15  -3   87.89    8.90
   2  15  -3   70.29    8.80
   2  15  -3   73.59    9.60
  -2 -15   3   77.69    8.30
   2  15   3   67.89    8.90
  -2  15  -3   90.19    8.80
   2  15   3   81.99   11.10
  -3  15   3    8.50    6.00
   3  15  -3    9.50    7.90
   3  15  -3    3.80    6.90
   3  15  -3    6.10    6.10
   3 -15  -3    4.40    5.90
   3  15   3   20.10    6.20
   3  15   3   -1.00    7.10
  -3 -15   3    8.90    6.30
   3  15   3   11.40    9.30
   3  15   3    1.10    8.20
  -3  15  -3   11.70    5.80
  -4 -15  -3   87.59    9.40
   4  15  -3  104.89   10.10
   4  15  -3  105.09   11.00
   4  15  -3   69.99   11.10
   4  15   3  112.19   12.20
   4  15   3   99.99    9.40
  -4 -15   3   95.89   10.10
   4  15   3   98.39   10.70
   5  15  -3   18.10   10.20
  -5 -15  -3   29.00    8.80
   5  15  -3   24.90    8.70
   5  15  -3   14.60    7.60
   5  15   3   22.20    8.60
  -5 -15   3   23.90    7.90
   5  15   3   18.80    7.10
   6  15  -3   27.20    8.50
   6  15  -3   31.10    9.20
  -6 -15  -3   24.20    9.00
  -6 -15   3   19.10    9.40
   6  15   3   13.80    7.90
   6  15   3   28.30    9.00
   0  16   3  116.29   10.10
   0  16  -3  104.59    9.80
  -1  16   3   16.20    6.80
   1  16  -3    6.90    6.00
   1  16  -3    3.00    7.00
   1  16  -3    4.70    6.90
  -1  16  -3    8.90    6.60
   1  16   3   18.90    7.10
   2  16  -3   15.50    7.80
  -2  16   3   30.10    7.00
   2  16  -3   10.50    6.50
   2  16   3   11.20    7.20
   2  16   3    3.90    7.30
  -2 -16   3   16.70    6.10
  -2  16  -3   25.90    8.10
  -3  16   3   21.10    6.70
   3  16  -3    1.40    8.60
   3  16  -3   21.40    6.80
   3  16  -3   15.00    7.70
  -3 -16   3   18.00    6.80
   3  16   3    6.40    8.90
   3  16   3   23.00    6.30
  -3  16  -3   17.70    6.50
   3  16   3   24.60    8.20
   4  16  -3   62.59    9.80
   4  16  -3   37.20   11.30
  -4 -16  -3   47.30    9.90
   4  16  -3   49.70    8.40
  -4 -16   3   47.40    8.20
   4  16   3   51.09    8.10
   4  16   3   57.19   10.00
   4  16   3   44.20   10.60
   5  16  -3    6.10    9.10
  -5 -16  -3   34.40    8.50
   5  16  -3   -6.30    7.80
   5  16   3   11.90    8.40
   0  17  -3  135.49   11.40
   0  17   3  136.99   11.60
   1  17  -3   22.20    7.80
  -1  17   3    4.20    6.80
  -1 -17   3    9.10    5.10
  -1  17  -3   15.30    7.30
   1  17   3   15.00    7.70
   2  17  -3   33.30    9.00
   2  17  -3   18.90    8.00
  -2  17   3   28.50    7.70
   2  17  -3   32.90    7.20
   2  17   3   38.00    8.80
  -2 -17   3   30.00    8.40
   2  17   3   28.80    8.80
  -2  17  -3   23.60    7.00
  -3  17   3   15.50    7.10
   3  17  -3   23.90    8.90
  -3 -17  -3   19.30    5.60
   3  17  -3   25.40    7.30
   3  17  -3   14.80    9.50
  -3 -17   3   24.80    8.90
  -3  17  -3   16.60    7.60
   3  17   3   12.50    8.30
   3  17   3   18.20    8.60
  -4 -17  -3   30.20    7.40
   4  17  -3   38.40    9.80
   4  17   3   19.10    7.30
   4  17   3    5.00    9.50
  -4 -17   3   39.00    8.10
   0  18  -3   -5.90    7.40
   0  18   3   -1.00    7.40
   1  18  -3    4.00    7.80
  -1  18   3    2.40    7.00
  -1  18  -3    2.70    7.10
   1  18   3   12.30    7.70
   2  18  -3   11.30    8.60
   2  18  -3   16.80    7.10
  -2  18   3    0.20    7.30
   2  18   3   12.90    8.30
  -2 -18   3   16.00    6.30
  -2  18  -3    4.20    6.90
   2  18   3   13.00   10.20
   3  18  -3    5.90    8.40
  -3  18   3   15.00    7.00
   3  18  -3   18.00   11.90
  -3  18  -3   22.40    7.10
   3  18   3   20.30    9.10
  -3 -18   3   22.20    7.90
   0  19  -3   36.00    9.10
   0  19   3   40.90    8.80
  -1  19   3   90.69   10.80
  -1  19  -3   77.99   10.40
   0   0   4   23.10    1.70
   0   0  -4   21.60    1.70
   0   0  -4   24.20    2.30
   0   0   4   21.10    1.90
   0   0   4   20.20    1.80
  -1   0  -4  237.68    7.10
   1   0  -4  236.58    6.50
   1   0  -4  246.08    6.50
   1   0   4  243.38    7.00
  -1   0  -4  233.48    6.50
   1   0  -4  254.47    6.20
  -1   0   4  247.88    6.20
  -1   0  -4  237.78    6.70
   1   0   4  238.38    6.90
   1   0   4  242.18    6.60
  -1   0   4  247.28    6.40
  -1   0   4  238.48    6.40
   2   0   4  210.58    7.60
   2   0   4  188.98    7.20
  -2   0  -4  193.08    6.80
   2   0   4  179.78    6.70
   2   0  -4  176.18    6.20
  -2   0  -4  200.88    7.30
  -2   0  -4  178.68    6.40
  -2   0   4  190.38    6.30
  -2   0   4  181.78    6.50
   2   0  -4  181.98    6.60
  -3   0  -4  116.39    7.10
   3   0  -4  108.89    5.90
   3   0   4  112.29    5.00
   3   0   4  103.59    7.30
  -3   0  -4  132.39    5.90
  -3   0  -4  112.19    6.50
   3   0   4  131.59    6.30
   3   0  -4  104.19    6.40
   3   0   4  111.09    6.60
  -3   0   4  113.79    6.20
  -3   0   4  111.79    5.70
  -4   0   4  150.58   10.00
   4   0   4  142.59    9.30
   4   0  -4  146.59    8.20
  -4   0  -4  156.38    8.30
   4   0   4  151.28    7.90
  -4   0  -4  170.58    9.10
   4   0   4  146.89    8.20
  -4   0   4  156.08    7.30
   4   0  -4  147.49    7.30
  -4   0   4  162.78    9.30
  -5   0  -4 2573.34   60.39
   5   0   4 2437.96   59.99
   5   0   4 2625.64   61.09
  -5   0   4 2555.84   59.69
  -5   0  -4 2591.64   59.19
   5   0  -4 2583.34   59.19
  -5   0   4 2577.94   59.09
   5   0   4 2606.04   59.59
  -5   0  -4 2609.44   60.69
  -5   0   4 2606.24   61.09
  -6   0   4   52.89    7.60
  -6   0  -4   64.19    6.90
   6   0   4   47.10    7.20
   6   0  -4   56.59    7.00
  -6   0   4   54.99    8.30
  -6   0  -4   61.29    8.60
  -6   0   4   60.69    6.90
  -6   0  -4   43.00    7.40
   6   0   4   57.09    8.20
   7   0  -4  235.88   13.10
  -7   0   4  235.08   12.20
   7   0   4  244.08   13.20
  -7   0  -4  243.08   14.60
  -7   0   4  262.87   13.60
  -7   0  -4  246.68   12.50
  -8   0   4  151.48   13.10
  -8   0  -4  173.58   11.90
   8   0   4  127.79   13.60
  -8   0  -4  170.18   14.60
  -8   0   4  164.38   12.20
   8   0  -4  172.98   13.00
  -9   0   4   54.59    9.60
   9   0  -4   29.10   10.00
  -9   0  -4   18.70   11.10
   9   0   4   29.30   10.50
  -9   0   4   26.50   10.50
   0  -1   4   60.49    2.90
   0  -1  -4   59.49    2.80
   0   1  -4   57.99    2.90
   0   1   4   62.69    2.80
   0   1  -4   61.69    2.60
   0  -1   4   60.79    2.70
   0   1  -4   57.79    2.60
   0  -1   4   56.09    2.60
   1   1  -4  767.22   17.80
   1   1  -4  773.52   17.80
   1   1  -4  769.92   17.60
  -1  -1  -4  762.92   18.20
   1  -1   4  780.32   18.10
   1  -1   4  805.82   17.40
  -1  -1  -4  764.42   17.70
   1  -1   4  772.22   17.70
   1  -1   4  759.42   17.70
  -1  -1  -4  777.82   18.20
  -1   1  -4  808.02   18.60
   1   1   4  787.42   18.20
   1   1   4  768.42   18.50
  -1  -1   4  798.32   18.10
   1   1   4  784.52   18.70
  -1   1  -4  803.42   18.10
  -1  -1   4  809.12   18.20
  -1   1  -4  798.22   18.00
  -1  -1   4  788.52   18.20
  -2   1   4  946.21   21.20
   2  -1   4  907.01   21.60
   2   1  -4  931.01   21.00
  -2  -1  -4  935.51   22.30
   2   1  -4  893.21   21.80
  -2  -1  -4  904.21   21.60
  -2   1   4  891.61   21.30
  -2  -1  -4  913.81   22.30
   2   1  -4  934.51   21.60
   2  -1   4  932.91   21.90
   2  -1   4  950.40   22.10
   2  -1  -4  872.91   20.80
  -2  -1   4  885.11   21.00
   2   1   4  891.41   20.60
  -2  -1   4  919.11   20.90
   2   1   4  882.91   21.40
   2   1   4  888.61   21.90
  -2   1  -4  888.41   21.40
  -2   1  -4  885.41   20.80
  -2  -1   4  912.71   20.40
   2   1   4  882.11   21.00
   2  -1  -4  869.91   20.50
  -2   1  -4  868.61   20.60
   3  -1   4  168.68    7.60
  -3  -1  -4  158.68    7.90
  -3   1   4  171.08    7.10
   3  -1   4  183.18    7.20
  -3   1   4  161.98    6.50
  -3  -1  -4  176.28    8.30
   3   1  -4  180.98    7.70
   3   1  -4  164.88    6.80
  -3  -1  -4  183.28    7.00
   3  -1   4  167.88    7.90
   3  -1  -4  171.48    7.30
  -3  -1   4  167.08    7.00
   3   1   4  173.58    7.20
  -3  -1   4  172.08    7.40
  -3   1  -4  190.18    6.70
  -3   1  -4  171.48    7.80
   3  -1  -4  165.78    6.60
   3   1   4  176.18    6.20
   3   1   4  174.58    7.80
   3   1   4  146.89    8.50
  -3   1  -4  151.28    7.00
   4   1  -4   98.99    7.30
  -4   1   4  100.29    6.90
  -4   1   4   91.89    5.90
   4  -1   4   92.69    6.80
  -4  -1  -4  102.89    8.30
  -4   1   4   89.49    7.70
   4   1  -4  101.39    6.60
   4  -1   4   90.09    7.00
   4  -1   4  108.19    8.10
  -4  -1  -4  107.39    7.70
  -4  -1  -4   92.29    6.40
  -4   1  -4   82.79    6.00
   4   1   4  100.79    6.90
   4   1   4   88.69    7.20
  -4   1  -4   98.19    7.00
   4   1   4   87.59    5.40
  -4  -1   4   88.59    6.40
   4  -1  -4   91.99    7.00
   4  -1  -4   95.69    6.20
  -4  -1   4   85.29    7.90
   4   1   4   92.59    8.90
  -4  -1   4   90.69    8.30
  -5  -1  -4   86.29    7.00
  -5   1   4   91.29    8.80
  -5  -1  -4   96.09    9.00
   5  -1   4   87.29    7.50
  -5   1   4   74.99    6.60
   5   1  -4   94.49    8.10
  -5   1   4   85.09    7.40
   5  -1   4   87.59    7.70
  -5  -1  -4   66.89    8.00
  -5   1  -4   97.19    6.90
  -5  -1   4   94.59    7.20
   5  -1  -4   93.49    7.20
  -5  -1   4   91.39    7.90
   5   1   4   95.79    9.70
  -5  -1   4   89.39    9.20
  -5   1  -4   88.79    7.80
   5   1   4  103.49    7.70
  -5   1  -4  100.49    9.00
   5   1   4   95.99    8.10
  -6  -1  -4   38.80    7.70
  -6   1   4   55.19    6.70
  -6   1   4   52.29    8.10
  -6   1   4   39.20    7.20
   6  -1   4   38.40    6.80
  -6  -1  -4   50.19    8.40
   6   1  -4   45.90    6.70
  -6  -1  -4   45.70    6.60
   6   1   4   41.10    8.20
  -6   1  -4   50.19    6.70
  -6   1  -4   28.30    6.90
  -6  -1   4   44.70    6.60
  -6   1  -4   52.49    8.60
  -6  -1   4   40.50    7.10
  -6  -1   4   46.30    8.40
   6  -1  -4   59.39    7.10
   6   1   4   58.49    7.30
   7   1  -4   32.00    7.80
  -7  -1  -4   23.80    6.90
  -7   1   4   34.30    7.10
   7  -1   4   34.60    8.10
  -7  -1  -4   20.80    8.90
   7  -1  -4   21.50    7.60
  -7  -1   4   23.10    7.90
  -7   1  -4   28.50    6.90
  -7   1  -4    5.20    7.50
  -7   1  -4   24.40    8.70
   7   1   4   21.70    7.70
  -7  -1   4   24.70    7.10
  -8  -1  -4   24.50    9.90
   8  -1   4   47.90    9.50
  -8   1   4   42.80    8.30
   8   1  -4   38.30    9.40
  -8   1   4   38.50    9.70
  -8  -1   4   52.39   10.30
  -8   1  -4   41.70    8.20
  -8   1  -4   39.70   10.30
  -8  -1   4   39.60    8.70
   8  -1  -4   39.40    8.80
   8   1   4   40.80    9.80
   9   1  -4   31.40    9.50
  -9  -1  -4   24.90   10.90
  -9   1   4   31.50   11.70
  -9   1   4   49.10    9.00
   9  -1   4   18.00   10.00
  -9  -1  -4   57.39    9.40
  -9  -1   4   32.00   10.70
  -9   1  -4   57.69    9.00
  -9   1  -4   21.90   11.10
  -9  -1   4   44.00   10.00
   9  -1  -4   42.50   11.00
   9   1   4   18.10    9.40
   0  -2   4   56.89    3.20
   0  -2   4   56.39    3.40
   0   2   4   56.49    3.40
   0   2  -4   62.69    3.40
   0  -2  -4   56.69    3.20
   0   2  -4   56.49    3.10
   0  -2   4   64.49    3.40
   0   2  -4   55.89    3.30
   1   2  -4 2043.40   44.70
  -1  -2  -4 2036.20   45.20
   1   2  -4 2038.10   44.70
   1  -2   4 2052.89   44.90
  -1  -2  -4 1972.30   44.50
   1  -2   4 2107.69   44.30
   1  -2   4 1938.41   44.40
   1   2  -4 1970.30   44.80
  -1  -2  -4 2060.89   44.90
   1   2   4 2073.69   44.60
  -1   2  -4 1964.50   44.40
  -1  -2   4 1961.50   44.60
   1   2   4 2016.90   44.80
  -1   2  -4 2057.39   44.90
   1   2   4 2039.70   45.40
  -1  -2   4 2029.90   44.70
  -1   2  -4 2119.19   44.30
   1   2   4 1985.50   44.70
  -1  -2   4 1981.70   44.60
  -2  -2  -4 1032.30   24.20
   2  -2   4 1116.09   25.60
   2   2  -4 1019.30   24.50
   2   2  -4 1031.10   24.20
  -2  -2  -4 1039.00   24.90
   2   2  -4 1029.60   23.80
   2  -2   4 1003.40   23.90
   2   2   4  967.50   22.80
  -2   2  -4  961.10   22.50
   2   2   4  993.30   23.10
   2   2   4  984.60   23.40
   2   2   4  998.90   24.30
  -2   2  -4  977.30   23.40
  -2  -2   4  997.90   23.00
  -2  -2   4  963.90   22.60
  -2  -2   4  956.50   23.00
   3   2  -4   25.60    4.00
   3   2  -4   26.70    4.60
   3   2  -4   27.20    3.30
   3  -2   4   30.50    4.10
  -3   2   4   23.90    3.90
  -3  -2  -4   32.30    4.20
  -3  -2  -4   31.10    5.20
   3  -2   4   29.10    4.40
  -3  -2  -4   27.00    4.60
  -3   2   4   29.30    3.60
   3   2   4   22.30    4.40
  -3   2  -4   22.40    3.30
   3  -2  -4   23.90    3.50
   3   2   4   22.40    5.20
  -3  -2   4   17.80    3.00
  -3  -2   4   19.40    5.10
   3   2   4   21.80    3.50
   3   2   4   21.20    4.00
  -3   2  -4   23.20    4.50
  -3  -2   4   26.30    3.90
  -3  -2   4   24.90    4.30
   4   2  -4 1024.00   25.60
  -4   2   4 1035.90   25.50
   4  -2   4  996.30   25.40
  -4  -2  -4 1070.29   27.10
   4   2  -4 1027.60   26.40
  -4   2   4  998.40   24.80
   4  -2   4 1049.99   26.20
  -4  -2  -4 1062.79   25.70
  -4  -2  -4 1082.59   27.00
   4  -2   4  988.60   26.00
   4   2  -4 1039.40   24.30
  -4   2  -4 1038.20   25.80
  -4   2  -4 1072.89   26.30
  -4  -2   4 1059.69   26.80
  -4  -2   4 1082.89   26.50
   4   2   4 1046.40   27.10
  -4  -2   4 1063.49   25.20
   4   2   4 1080.19   25.60
   4  -2  -4 1055.59   25.80
  -4  -2   4 1086.79   28.50
   4   2   4 1109.79   27.00
   4  -2  -4 1038.10   26.30
  -4   2  -4 1109.99   27.30
   5   2  -4  203.68   10.60
  -5  -2  -4  194.58    9.30
  -5   2   4  205.28   10.60
   5   2  -4  221.28    9.60
  -5   2   4  187.18    8.60
  -5   2   4  190.08    9.70
   5  -2   4  227.78   10.70
   5  -2   4  195.48    9.70
  -5  -2  -4  201.88   11.00
   5  -2   4  209.28    9.30
  -5  -2  -4  202.68   10.80
   5   2   4  197.28    8.30
   5  -2  -4  220.68    9.30
   5  -2  -4  189.88    9.60
  -5  -2   4  186.18   10.00
  -5  -2   4  209.18    9.60
   5   2   4  193.48   11.50
   5   2   4  239.48   10.00
  -5   2  -4  213.48    9.70
   5   2   4  233.38   12.30
  -5   2  -4  202.78    8.80
   6   2  -4  340.97   13.10
   6  -2   4  314.87   13.10
  -6  -2  -4  320.57   14.70
  -6   2   4  323.67   13.20
  -6  -2  -4  329.47   12.90
  -6  -2  -4  329.87   14.70
  -6   2   4  299.47   11.90
  -6   2   4  339.07   14.60
   6   2  -4  317.97   14.40
   6   2   4  314.67   15.20
  -6   2  -4  302.77   14.10
   6   2   4  301.27   12.70
   6   2   4  308.87   10.90
  -6   2  -4  314.27   11.60
  -6   2  -4  304.47   12.70
  -6  -2   4  319.47   13.80
  -7   2   4   69.39   10.40
  -7   2   4  101.19    9.10
  -7  -2  -4   93.39    9.70
   7   2  -4  103.99    9.90
   7  -2   4   93.59    9.50
  -7  -2  -4  100.49   11.40
  -7   2   4   93.09   10.30
  -7  -2   4  117.19   11.60
   7  -2  -4  112.59    9.80
  -7  -2   4  105.59    9.70
  -7   2  -4   94.59   11.30
   7   2   4   94.49   10.00
  -7   2  -4  118.79    9.50
  -7   2  -4   85.09   10.20
  -8   2   4   81.19   10.80
  -8  -2  -4   75.49   10.10
  -8  -2  -4   62.49   11.20
   8  -2   4   56.19   10.10
   8   2  -4   65.39    9.90
  -8   2   4   73.89    9.00
  -8   2  -4   77.99    9.30
  -8   2  -4   55.69   11.40
   8   2   4   59.09    9.80
  -8  -2   4   47.20    9.20
   8  -2  -4   68.79    9.90
  -8  -2   4   51.69   10.60
   9   2  -4    5.00    8.60
   9  -2   4   17.50    9.60
  -9   2   4   11.70   10.70
  -9  -2  -4   -5.60   10.60
  -9  -2   4   12.40    9.60
   9   2   4   -1.80    8.80
  -9  -2   4    6.50    8.70
   9  -2  -4    9.60    9.30
  -9   2  -4   -9.00    9.70
   0   3   4  310.37    8.40
   0   3  -4  298.77    8.30
   0  -3   4  320.37    8.10
   0  -3  -4  302.97    8.30
   0  -3   4  315.27    8.30
   0   3  -4  314.27    8.10
   0   3  -4  322.77    8.40
   0  -3   4  295.77    8.30
   0  -3  -4  285.67    8.30
   0   3   4  294.57    8.30
   1   3  -4  485.45   12.50
  -1  -3  -4  485.05   13.00
  -1   3   4  482.75   11.70
   1  -3   4  498.75   12.00
   1  -3   4  500.45   12.50
   1   3  -4  494.75   12.40
  -1  -3  -4  500.05   12.50
  -1  -3  -4  497.95   12.10
   1   3  -4  496.15   12.40
   1  -3   4  501.05   12.00
   1   3   4  491.55   12.80
   1   3   4  516.55   12.90
  -1  -3   4  508.15   12.80
   1   3   4  508.15   12.40
  -1   3  -4  508.95   12.90
  -1   3  -4  518.95   12.30
  -1  -3   4  520.45   12.70
  -1   3  -4  524.65   12.20
   1   3   4  505.65   13.70
  -1  -3   4  497.45   12.70
   2   3  -4  562.04   14.20
   2   3  -4  559.24   14.40
   2  -3   4  562.74   14.60
  -2  -3  -4  565.04   14.40
   2  -3   4  584.94   14.00
   2   3  -4  574.84   14.90
  -2  -3  -4  542.05   15.50
  -2  -3  -4  554.54   14.40
  -2  -3  -4  574.54   15.10
  -2  -3  -4  573.54   14.30
   2   3   4  575.54   14.50
  -2  -3   4  566.24   14.60
   2   3   4  530.95   15.90
   2   3   4  554.64   14.40
  -2   3  -4  599.24   13.90
  -2  -3   4  566.04   14.70
   2   3   4  546.45   14.80
  -2   3  -4  556.24   14.70
  -3  -3  -4  826.52   21.40
   3   3  -4  855.11   20.60
  -3  -3  -4  812.72   20.50
   3   3  -4  798.52   21.10
  -3  -3  -4  825.62   20.20
   3  -3   4  847.12   20.80
  -3  -3  -4  818.92   21.90
   3  -3   4  830.12   20.20
   3   3  -4  799.62   19.90
  -3   3  -4  829.32   20.20
   3   3   4  847.82   21.00
  -3  -3   4  837.92   20.90
   3   3   4  839.32   21.60
  -3   3  -4  823.12   21.30
  -3  -3   4  847.02   21.20
  -3  -3   4  872.21   23.00
   3  -3  -4  827.92   20.00
   3   3   4  826.32   20.60
   3   3   4  848.02   22.80
  -3  -3   4  851.61   20.50
  -4   3   4  237.08    9.20
  -4  -3  -4  248.28    9.50
   4  -3   4  258.07    9.30
  -4  -3  -4  240.88    8.60
  -4  -3  -4  255.57   11.00
   4   3  -4  259.07   10.60
  -4  -3  -4  247.38   11.10
   4   3  -4  253.17    8.40
  -4   3   4  239.78    8.30
   4   3  -4  241.88    9.50
   4  -3   4  234.68    9.60
  -4   3  -4  239.88   10.10
  -4  -3   4  242.78    9.50
   4   3   4  230.98   12.10
  -4  -3   4  244.88   10.10
  -4   3  -4  234.58    8.50
   4   3   4  243.08    9.50
   4   3   4  248.48    8.90
   4  -3  -4  247.28    9.10
  -4  -3   4  236.68   11.60
   4  -3  -4  226.18    8.60
  -4  -3   4  243.98    8.30
   4   3   4  239.08   10.20
   5   3  -4   52.79    5.00
  -5  -3  -4   50.89    6.40
  -5   3   4   48.50    6.30
   5   3  -4   57.99    7.50
  -5   3   4   44.60    5.30
   5  -3   4   55.69    6.40
   5   3  -4   52.69    6.00
  -5  -3  -4   35.90    6.90
  -5   3   4   48.20    6.50
   5  -3   4   49.60    6.10
   5   3   4   55.39    6.50
   5   3   4   66.39    8.40
  -5  -3   4   52.99    6.00
  -5   3  -4   53.29    5.70
   5  -3  -4   40.00    5.90
  -5  -3   4   49.60    7.90
   5  -3  -4   42.20    5.70
  -5  -3   4   57.79    7.10
  -5  -3   4   52.59    4.90
   5   3   4   54.69    8.40
   6   3  -4   97.69    6.60
  -6   3   4   92.99    8.90
   6  -3   4   90.89    8.90
  -6   3   4  102.59    9.50
   6   3  -4   97.29    8.80
  -6   3   4   91.49    7.10
  -6  -3  -4   99.89    8.40
  -6  -3  -4   91.69   10.10
   6   3  -4  105.09   10.20
   6   3   4   97.59   10.90
  -6  -3   4   88.89    8.70
  -6   3  -4  107.99   10.20
   6   3   4   95.29    7.40
  -6  -3   4   86.69    6.50
  -6   3  -4   86.79    9.00
   6   3   4  108.69    8.80
  -6  -3   4  107.49    9.50
   6  -3  -4   89.29    8.20
  -6   3  -4   87.69    8.40
   7  -3   4  171.38   11.60
  -7   3   4  148.49   13.00
  -7   3   4  154.88   11.80
  -7  -3  -4  157.18   13.20
  -7  -3  -4  152.58   11.10
   7   3  -4  164.28   11.70
  -7   3   4  171.28    9.70
   7  -3  -4  151.88   10.60
  -7   3  -4  153.08   10.10
  -7  -3   4  146.49   12.10
   7   3   4  165.68   11.70
   7   3   4  162.08    9.40
  -7   3  -4  127.59   11.10
  -7  -3   4  145.69   11.10
   8   3  -4  100.29   11.30
  -8  -3  -4   98.09   10.80
   8  -3   4   96.49   11.00
  -8   3   4  113.19    9.70
  -8   3   4  101.99   11.70
  -8  -3  -4   94.89   15.70
  -8   3  -4   91.69   12.10
  -8  -3   4  108.49   12.50
   8  -3  -4   97.29   11.00
  -8  -3   4   92.79   10.40
  -8   3  -4  122.69   10.40
   8   3   4  102.39   11.40
  -9   3   4  168.68   11.80
   9   3  -4  124.59   13.00
  -9   3   4  152.48   15.50
  -9  -3  -4  162.08   16.80
   9  -3   4  136.39   13.20
   9  -3  -4  157.18   14.40
  -9   3  -4  184.88   12.30
  -9  -3   4  177.28   16.00
  -9   3  -4  140.29   15.60
  -9  -3   4  150.88   14.10
   9   3   4  142.39   14.30
   0  -4  -4  229.98    7.20
   0  -4   4  237.78    6.90
   0   4   4  227.38    7.40
   0  -4  -4  234.78    7.20
   0   4  -4  238.18    7.20
   0   4  -4  240.18    7.00
   0   4  -4  241.08    7.30
   0   4   4  226.48    7.30
   0  -4   4  237.48    7.40
   0  -4   4  240.88    7.20
   1   4  -4 1005.90   24.00
   1  -4   4 1104.29   24.70
   1  -4   4  968.40   25.00
   1   4  -4 1042.10   23.90
  -1  -4  -4 1049.30   24.40
  -1  -4  -4 1017.30   24.50
   1   4  -4 1012.10   24.00
  -1   4   4  998.10   23.30
   1  -4   4 1057.19   23.60
  -1  -4  -4 1006.40   23.50
   1  -4  -4 1005.20   23.40
  -1   4  -4 1035.40   24.10
   1   4   4  993.10   24.90
  -1  -4   4 1086.39   24.80
  -1  -4   4 1033.10   24.00
   1   4   4  999.70   24.20
  -1  -4   4 1041.40   24.70
   1   4   4 1035.10   23.50
  -1   4  -4 1037.40   23.50
  -1   4  -4 1055.79   23.60
   2   4  -4 1651.43   38.20
  -2  -4  -4 1670.33   37.80
  -2  -4  -4 1696.43   37.90
   2   4  -4 1630.54   37.80
   2   4  -4 1645.24   37.80
   2  -4   4 1673.63   37.80
  -2  -4  -4 1660.83   38.20
  -2  -4  -4 1670.53   39.10
   2  -4   4 1629.64   37.30
  -2   4  -4 1673.33   38.10
  -2  -4   4 1676.73   39.50
  -2  -4   4 1682.53   38.00
   2   4   4 1674.13   39.50
   2   4   4 1620.44   38.30
   2   4   4 1648.14   37.70
  -2   4  -4 1658.53   37.20
   2   4   4 1638.24   38.00
  -2  -4   4 1665.43   38.00
  -2  -4   4 1670.23   38.00
   3   4  -4 2691.53   61.69
  -3  -4  -4 2740.33   61.09
   3  -4   4 2653.03   60.49
  -3  -4  -4 2760.82   61.79
  -3  -4  -4 2746.03   60.89
   3  -4   4 2676.13   61.09
   3   4  -4 2757.82   61.09
  -3  -4  -4 2665.63   62.49
   3   4  -4 2736.63   60.69
   3   4   4 2747.03   62.59
   3   4   4 2752.22   63.99
   3   4   4 2751.42   62.09
  -3  -4   4 2746.63   62.29
  -3   4  -4 2746.23   62.29
   3   4   4 2760.52   61.89
  -3   4  -4 2720.83   61.19
  -3  -4   4 2767.82   61.79
  -3  -4   4 2804.52   64.09
  -3  -4   4 2823.92   62.29
   4  -4   4  350.86   11.30
  -4  -4  -4  375.06   13.70
   4   4  -4  351.76   11.80
  -4  -4  -4  329.57   11.70
   4   4  -4  327.47   12.60
   4  -4   4  388.46   12.10
  -4  -4  -4  369.36   13.00
   4   4  -4  378.36   11.00
  -4  -4  -4  329.07   11.10
  -4  -4   4  365.86   11.40
  -4  -4   4  383.56   12.50
   4  -4  -4  353.06   11.60
   4   4   4  410.76   15.30
  -4  -4   4  380.86   12.80
  -4   4  -4  366.36   11.10
   4  -4  -4  381.66   11.40
  -4   4  -4  388.76   12.70
   4   4   4  359.36   13.00
   4   4   4  380.16   13.20
  -4  -4   4  388.76   14.70
   4   4   4  391.26   12.50
  -5  -4  -4   38.20    7.00
   5  -4   4   38.70    5.70
  -5   4   4   41.40    5.80
  -5   4   4   39.10    4.70
   5   4  -4   41.90    5.80
  -5  -4  -4   26.20    4.70
  -5  -4  -4   22.00    6.50
   5  -4   4   33.30    5.40
   5   4  -4   32.50    6.70
  -5   4   4   30.00    5.70
   5   4  -4   32.70    4.80
  -5  -4  -4   36.70    5.90
  -5  -4   4   30.10    4.60
   5   4   4   35.70    7.30
   5   4   4   21.70    7.00
  -5  -4   4   36.50    6.30
  -5  -4   4   15.00    6.80
   5  -4  -4   26.40    5.10
  -5  -4   4   25.50    6.00
  -5   4  -4   32.70    4.60
   5   4   4   22.60    4.80
   5  -4  -4   30.90    5.10
  -5   4  -4   40.30    6.40
   5   4   4   30.20    5.70
  -6   4   4  234.68   12.40
   6   4  -4  251.37   13.30
   6  -4   4  259.17   11.20
  -6  -4  -4  263.07   13.20
  -6   4   4  235.08    9.90
   6   4  -4  241.48   11.50
   6   4  -4  260.27   10.10
  -6   4   4  237.98   11.70
  -6   4  -4  252.57   12.90
   6  -4  -4  240.48   11.10
  -6  -4   4  245.78   12.50
   6   4   4  232.68   12.00
   6   4   4  259.87   10.60
  -6   4  -4  259.77   10.70
   6   4   4  261.07   14.90
  -6  -4   4  255.07   11.90
  -6  -4   4  235.38    9.90
   7   4  -4   82.29    7.30
  -7   4   4   66.59    9.70
  -7  -4  -4   88.69   10.00
   7  -4   4   98.19   10.20
  -7  -4  -4   84.29   11.20
   7   4  -4   94.39    9.80
  -7   4   4   78.49    8.00
  -7   4   4   85.89    9.90
  -7  -4   4   65.89    7.00
  -7   4  -4   72.69    8.80
   7   4   4   80.99    7.70
   7   4   4   94.69   12.60
  -7   4  -4   92.59   11.00
  -7  -4   4   92.19   10.40
   7  -4  -4   82.39    9.10
  -7   4  -4   84.19   10.80
   8   4  -4   59.89   10.10
   8  -4   4   78.39   10.50
  -8   4   4   63.89   10.40
  -8   4   4   87.29    8.70
   8   4   4   60.49   10.40
  -8   4  -4   66.99   11.90
  -8  -4   4   59.29    9.70
  -8   4  -4   82.99    9.40
  -8   4  -4   38.70    9.10
   8   4   4   73.99    8.30
  -8  -4   4   60.39   10.50
   8  -4  -4   53.99    9.30
   9   4  -4   40.10   10.20
  -9   4   4   22.90   12.20
   9  -4   4   19.30    9.90
  -9  -4  -4   27.10   10.70
  -9  -4   4   12.70   10.80
   9  -4  -4   19.90    9.30
   9   4   4   13.60    9.30
  -9   4  -4   34.10   12.40
  -9  -4   4   37.90   10.30
   0   5   4   29.40    3.50
   0  -5   4   34.60    3.60
   0   5  -4   30.60    3.50
   0  -5  -4   24.80    3.00
   0   5   4   29.00    3.40
   0   5  -4   32.70    3.20
   0   5  -4   32.30    3.70
   0  -5   4   26.50    3.40
  -1   5   4  207.48    6.90
   1  -5   4  222.28    7.20
   1  -5   4  224.88    7.40
  -1  -5  -4  212.48    7.60
   1   5  -4  229.68    7.50
   1   5  -4  225.68    7.60
  -1  -5  -4  229.48    7.00
   1   5  -4  217.68    7.70
   1  -5   4  232.08    7.60
  -1  -5  -4  225.98    8.20
   1   5   4  234.48    8.90
  -1   5  -4  223.08    6.90
   1   5   4  201.38    7.70
  -1  -5   4  233.78    7.50
   1  -5  -4  189.98    6.80
  -1  -5   4  212.58    7.30
   1   5   4  230.88    6.70
  -1  -5   4  211.38    7.50
  -1   5  -4  228.88    7.50
   1   5   4  196.98    7.20
  -1   5  -4  220.38    6.70
   2  -5   4  818.12   21.20
  -2  -5  -4  892.11   21.70
   2  -5   4  876.91   20.40
   2   5  -4  889.71   21.30
  -2  -5  -4  864.81   21.40
  -2  -5  -4  889.11   22.70
   2   5  -4  859.71   21.40
   2   5  -4  867.11   21.80
  -2  -5  -4  890.51   21.20
   2  -5   4  874.41   21.20
   2   5   4  910.01   23.50
   2   5   4  858.01   21.90
  -2   5  -4  869.91   20.70
  -2  -5   4  886.91   21.60
  -2   5  -4  895.71   20.50
   2   5   4  899.01   21.30
  -2  -5   4  892.11   23.40
  -2  -5   4  867.71   21.70
  -2  -5   4  891.41   21.80
   2   5   4  886.81   21.80
  -2   5  -4  874.21   21.70
   3  -5   4  113.09    6.00
   3  -5   4  116.19    6.50
  -3  -5  -4  121.39    7.70
   3   5  -4  124.09    7.60
  -3  -5  -4  106.19    6.50
  -3  -5  -4  121.49    8.30
  -3  -5  -4  114.09    6.60
   3   5  -4  114.09    6.50
  -3  -5   4  126.59    6.60
  -3  -5   4  131.29    6.90
  -3   5  -4  123.39    5.60
   3   5   4  119.19    6.70
  -3  -5   4   92.59    8.80
  -3  -5   4  124.49    7.10
   3   5   4  125.29    9.50
   3   5   4  113.89    6.90
   3   5   4  111.49    7.80
   4  -5   4  296.77   10.20
  -4  -5  -4  281.17   13.90
  -4  -5  -4  291.07   10.80
  -4  -5  -4  310.47   11.90
  -4  -5  -4  298.87   10.90
  -4  -5  -4  298.27   10.20
   4   5  -4  306.57   10.20
   4  -5   4  282.87   10.60
   4   5  -4  304.07   10.90
   4   5  -4  305.47   12.00
   4   5   4  311.47   11.00
   4   5   4  293.07   13.70
  -4   5  -4  311.17   11.30
  -4  -5   4  308.07   11.40
   4   5   4  294.37   11.80
  -4  -5   4  295.07   15.50
  -4  -5   4  307.87   11.10
  -4  -5   4  304.37   10.40
  -4   5  -4  317.07    9.70
   4   5   4  323.67   11.00
  -5  -5  -4   31.30    5.90
   5   5  -4   26.00    5.90
  -5  -5  -4   21.80    4.70
   5  -5   4   28.90    5.60
  -5  -5  -4   41.20    7.20
   5   5  -4   32.30    5.00
   5   5  -4   29.90    7.00
   5  -5   4   27.70    5.60
  -5  -5  -4   10.20    6.40
   5   5   4   38.30    5.50
   5   5   4   40.60    8.10
  -5  -5   4   39.40    6.10
  -5  -5   4   37.00    6.60
  -5  -5   4   34.10    7.50
   5   5   4   33.30    6.00
  -5   5  -4   34.80    6.70
  -5   5  -4   32.60    4.80
   5   5   4   28.20    6.40
   5  -5  -4   32.50    5.20
  -5  -5   4   22.70    4.90
   5  -5  -4   35.30    5.50
  -6   5   4  268.77   10.40
  -6  -5  -4  289.97   14.60
   6   5  -4  291.17   11.40
   6   5  -4  266.37   14.70
  -6   5   4  273.07   12.60
  -6  -5  -4  262.37   10.70
  -6  -5  -4  259.47   12.70
   6   5  -4  275.17   12.50
   6  -5   4  294.37   12.10
  -6   5  -4  270.67   10.90
  -6  -5   4  289.67   13.50
   6   5   4  275.47   12.80
   6   5   4  268.87   16.30
   6  -5  -4  257.87   11.60
   6   5   4  289.27   11.80
  -6  -5   4  281.77   11.20
  -7   5   4   17.20    7.70
  -7  -5  -4   39.30    9.90
   7   5  -4   16.40    8.20
   7  -5   4   17.70    7.80
   7   5  -4   16.70    6.10
   7  -5  -4    9.70    6.90
  -7   5  -4   13.10    8.60
  -7   5  -4   29.60    6.70
   7   5   4   27.50    6.60
  -7  -5   4   14.30    6.00
  -7  -5   4   10.90    8.00
   7   5   4    8.90    7.40
   8   5  -4  104.89    9.90
   8   5  -4  112.89   12.00
  -8   5   4  117.69   13.70
  -8  -5  -4  106.69   14.20
   8  -5   4  125.99   12.00
  -8   5   4  136.69    9.70
  -8   5  -4  114.49   10.90
  -8   5  -4  106.59   13.40
   8  -5  -4  120.69   11.70
   8   5   4  108.49   12.20
  -8  -5   4  133.99   13.40
  -8  -5   4  118.79   12.60
   8   5   4  119.49   10.80
   9   5  -4   10.60    7.10
   9  -5   4    0.70    9.10
  -9  -5  -4    7.70    9.70
   9   5  -4   15.50   10.30
   9   5   4   10.60    8.20
  -9  -5   4   19.80   10.30
   9   5   4    5.40    8.80
   9  -5  -4    5.30    8.80
   0   6   4   77.99    5.50
   0   6  -4   83.39    5.00
   0  -6   4   80.09    4.50
   0   6  -4   84.19    5.00
   0   6  -4   80.89    4.70
   0   6   4   63.89    5.10
   0  -6   4   80.79    4.80
   0  -6   4   79.59    5.00
   0  -6  -4   82.79    5.00
   0  -6  -4   80.79    4.70
   1  -6   4  296.97    8.50
   1   6  -4  299.87    9.40
  -1  -6  -4  314.27   10.00
  -1  -6  -4  287.27    9.50
  -1   6   4  298.17    8.80
   1   6  -4  282.17    9.50
   1  -6   4  302.37    9.10
   1  -6   4  311.27    9.10
   1   6  -4  311.77    9.30
  -1   6  -4  292.07    9.10
  -1  -6   4  285.27    9.40
   1   6   4  309.37    8.40
   1   6   4  293.57   10.60
  -1  -6   4  283.17    8.90
  -1  -6   4  292.47   10.60
   1   6   4  289.77    9.60
  -1   6  -4  291.87    8.40
  -1  -6   4  308.87    9.20
  -1   6  -4  296.37    8.70
  -2  -6  -4  566.94   16.50
   2   6  -4  566.84   15.10
   2  -6   4  563.04   14.90
   2   6  -4  561.84   15.60
   2   6  -4  564.34   15.30
  -2  -6  -4  570.84   15.00
  -2  -6  -4  571.24   15.30
   2  -6   4  559.44   14.20
  -2   6  -4  582.64   14.70
   2   6   4  589.74   17.70
  -2  -6   4  599.24   15.80
  -2   6  -4  599.04   14.60
  -2  -6   4  593.04   16.00
   2   6   4  588.14   16.10
   2   6   4  601.94   15.30
  -2   6  -4  589.14   15.70
  -2  -6   4  571.44   15.60
  -2  -6   4  600.84   17.70
   2   6   4  603.24   16.20
   3  -6   4  624.74   18.90
   3   6  -4  604.44   16.60
   3   6  -4  601.94   17.50
   3   6  -4  609.84   16.60
  -3  -6  -4  604.84   17.30
  -3  -6  -4  622.64   16.70
  -3  -6  -4  612.74   18.40
  -3  -6  -4  599.44   16.50
   3  -6   4  606.04   16.40
  -3   6  -4  581.94   15.00
   3   6   4  561.94   18.70
  -3  -6   4  590.54   16.50
   3   6   4  579.44   17.00
  -3  -6   4  586.74   16.30
  -3  -6   4  593.24   18.80
   3   6   4  608.94   16.60
  -3  -6   4  595.14   16.30
   3   6   4  596.14   16.00
  -3   6  -4  577.24   16.20
  -4  -6  -4   97.59    8.10
  -4  -6  -4   83.09    8.60
   4  -6   4   84.49    6.40
  -4  -6  -4   81.49    6.70
   4   6  -4   90.09    6.50
   4   6  -4   80.99    7.90
   4   6  -4   92.99    7.00
   4  -6   4   83.29    6.60
  -4  -6  -4   74.69    6.50
  -4  -6   4   84.69    6.50
  -4   6  -4   95.99    7.30
  -4  -6   4   80.19    9.40
   4   6   4   78.59    7.00
   4   6   4  101.09   10.30
   4   6   4   91.39    6.90
  -4  -6   4   88.99    7.40
  -4   6  -4   94.19    5.60
   4   6   4  100.89   10.10
   5   6  -4    5.20    6.40
  -5  -6  -4   14.70    6.60
   5  -6   4   18.40    5.20
   5   6  -4   24.80    5.20
   5   6  -4   19.00    5.60
  -5  -6  -4   13.90    5.40
  -5  -6  -4   17.40    4.90
   5  -6  -4    7.50    4.70
   5  -6  -4   16.40    4.90
  -5   6  -4   19.80    4.50
   5   6   4   16.10    7.30
   5   6   4   13.10    5.40
   5   6   4   13.10    5.00
  -5   6  -4   24.20    6.20
   5   6   4   10.80    6.10
  -5  -6   4   20.00    5.60
  -5  -6   4    4.30    4.60
  -5  -6   4   16.30    6.00
  -6  -6  -4  103.49   10.40
   6   6  -4   96.39   11.00
  -6  -6  -4   95.39    9.40
   6  -6   4   95.79    8.90
  -6  -6  -4   72.09    8.60
   6   6  -4   85.59    8.20
   6   6  -4   85.59    8.80
  -6  -6   4   79.89    9.00
   6   6   4   70.49   10.80
  -6  -6   4   75.89    7.30
   6   6   4   79.59    8.50
   6   6   4   60.19    7.40
  -6   6  -4   72.09    7.10
  -7   6   4  242.18   13.70
  -7  -6  -4  237.68   15.00
   7   6  -4  231.68   13.20
   7   6  -4  261.37   12.40
   7   6   4  217.58   12.90
   7  -6  -4  200.78   13.00
  -7   6  -4  197.08   14.30
  -7  -6   4  217.68   14.30
   7   6   4  232.68   12.10
  -7   6  -4  194.48   11.00
   8   6  -4    4.80    6.70
  -8  -6  -4    5.90    9.60
  -8   6   4   39.60    6.80
   8  -6   4   10.20    8.60
  -8   6   4   20.50    9.70
   8   6  -4   23.20    8.50
  -8   6  -4   26.60   11.20
   8   6   4    5.80    7.20
   8   6   4   31.20    8.80
   8  -6  -4   12.90    8.00
  -8   6  -4   19.60    7.00
  -8  -6   4   29.80   10.00
  -9  -6  -4   18.10   10.40
   9   6  -4    9.30   10.00
   9  -6   4   -0.50    8.70
  -9   6   4   11.50    9.20
  -9  -6   4   14.50   10.70
   9   6   4    1.50    7.10
   9  -6  -4   10.70    9.60
   9   6   4   16.10   10.10
   0  -7  -4  218.88    8.20
   0   7  -4  229.48    8.00
   0  -7  -4  229.48    8.20
   0  -7   4  247.28    7.60
   0  -7   4  236.48    7.90
   0   7  -4  243.88    7.90
   0  -7   4  234.48    8.40
   0   7   4  229.68    8.40
   0   7   4  239.78    8.90
   0   7  -4  229.38    8.20
  -1  -7  -4  879.71   22.20
  -1  -7  -4  857.61   21.70
   1  -7   4  877.11   20.70
   1  -7   4  875.31   21.20
   1   7  -4  900.41   21.40
  -1   7   4  854.31   21.10
   1  -7   4  856.01   21.20
   1   7  -4  873.91   21.60
   1   7  -4  863.81   21.80
  -1   7  -4  839.02   20.20
  -1  -7   4  855.11   20.80
   1   7   4  882.41   22.50
  -1  -7   4  829.62   22.20
  -1  -7   4  822.12   20.50
   1  -7  -4  851.11   20.50
  -1   7  -4  844.42   20.80
   1   7   4  831.72   21.20
  -1   7  -4  849.41   20.60
  -1  -7   4  827.22   21.30
   2   7  -4  363.96   11.60
  -2  -7  -4  347.87   12.20
   2   7  -4  342.27   11.20
   2   7  -4  333.37   10.80
   2  -7   4  334.57   10.10
  -2  -7  -4  330.07   10.60
   2  -7   4  360.86    9.90
  -2  -7  -4  342.27   11.20
   2  -7   4  344.77   10.50
  -2  -7  -4  350.66   11.10
   2   7   4  349.96   11.30
  -2   7  -4  355.86    9.90
  -2  -7   4  345.97   11.00
   2   7   4  356.56   12.30
   2   7   4  348.17   11.40
  -2   7  -4  352.36   10.00
   2   7   4  349.96   14.60
  -2  -7   4  330.17   13.10
  -2  -7   4  327.87   11.30
  -2  -7   4  357.66   11.10
  -3  -7  -4  424.06   13.10
  -3  -7  -4  452.15   13.50
   3  -7   4  409.56   12.10
   3   7  -4  437.26   13.20
   3   7  -4  439.46   14.20
   3   7  -4  449.46   13.40
  -3  -7  -4  443.06   15.20
   3  -7   4  447.76   13.00
  -3  -7  -4  447.46   13.90
   3   7   4  458.05   16.50
   3   7   4  461.05   13.50
  -3  -7   4  443.16   16.10
  -3  -7   4  453.75   13.80
  -3   7  -4  458.65   12.40
  -3  -7   4  469.15   14.00
   3   7   4  445.46   14.50
   3   7   4  468.35   14.10
  -3  -7   4  454.05   13.80
  -3   7  -4  458.65   13.70
   4  -7   4  528.95   15.80
  -4  -7  -4  567.64   16.30
  -4  -7  -4  535.45   16.10
   4   7  -4  545.85   16.30
  -4  -7  -4  551.54   18.70
  -4  -7  -4  548.95   17.10
   4   7  -4  531.45   17.40
   4   7  -4  535.55   15.90
  -4   7  -4  539.55   14.60
   4   7   4  535.35   16.40
   4   7   4  553.74   19.40
  -4  -7   4  544.45   16.40
   4   7   4  530.05   17.70
  -4  -7   4  558.74   19.30
  -4  -7   4  562.94   16.30
  -4  -7   4  545.25   16.70
   4   7   4  538.75   16.10
  -4   7  -4  513.95   16.10
   5   7  -4  113.29    8.10
  -5  -7  -4   95.09    7.90
   5  -7   4  121.19    8.10
   5   7  -4  126.69   10.60
  -5  -7  -4  103.59    9.70
   5   7  -4  113.89    8.50
   5   7   4  116.09    8.60
  -5  -7   4  122.89    9.40
   5   7   4  108.39    8.60
   5   7   4   97.39    9.30
  -5   7  -4  124.39    7.10
  -5   7  -4  120.79    9.10
  -5  -7   4  110.89    8.30
   5   7   4  124.29   12.00
   6   7  -4   32.90    9.30
   6   7  -4   33.10    6.60
  -6  -7  -4   40.50    8.90
   6  -7   4   37.80    7.40
   6   7  -4   51.39    8.00
  -6   7  -4   39.40    5.90
   6   7   4   22.00    6.60
   6   7   4   27.10   10.50
  -6  -7   4   27.80    7.60
   6   7   4   34.20    9.40
  -7   7   4   69.09    9.40
  -7  -7  -4   66.79   11.50
   7  -7   4   61.49    8.50
   7   7  -4   62.29    9.30
   7   7  -4   61.79    7.90
  -7   7  -4   72.89    7.80
  -7   7  -4   59.29   10.20
  -7  -7   4   84.39   10.90
   7  -7  -4   71.89    9.10
   7   7   4   51.19    8.30
   7   7   4   74.49    9.90
   8  -7   4  115.89   11.70
   8   7  -4  103.89   11.50
  -8   7   4   96.79   11.80
  -8  -7  -4   94.09   12.70
   8   7   4  107.79   11.00
  -8  -7   4  105.99   12.20
  -8   7  -4   92.49   13.00
   8  -7  -4   89.99   10.40
   8   7   4  116.79   11.90
  -8   7  -4   96.49   10.30
   9   7  -4   39.10   10.80
  -9   7   4   37.80   12.00
   9   7  -4   41.20    8.70
   9  -7   4   50.49   12.30
  -9  -7  -4   47.20   13.20
   9   7   4   34.50    9.20
   9  -7  -4   16.30    9.00
  -9  -7   4   33.00   10.50
  -9   7  -4   30.50   11.90
   9   7   4   36.50   12.50
   0   8  -4  185.08    7.10
   0  -8   4  175.18    6.90
   0  -8  -4  184.58    7.10
   0   8   4  174.58    7.80
   0  -8   4  191.68    7.20
   0   8  -4  181.58    7.30
   0   8  -4  179.98    8.50
   0  -8   4  176.58    7.70
   0  -8  -4  172.18    7.60
   0   8   4  198.18    8.60
   1   8  -4   85.39    6.20
   1   8  -4   93.49    6.40
   1  -8   4   97.59    5.10
   1  -8   4   99.79    5.60
  -1  -8  -4   89.29    6.40
  -1  -8  -4   91.89    6.40
   1  -8   4   96.29    6.00
  -1   8   4   99.59    5.90
   1   8  -4  104.69    6.00
   1  -8  -4   93.79    5.70
   1   8   4   98.09    8.10
  -1   8  -4   85.89    5.10
  -1   8  -4   86.69    5.60
  -1  -8   4   97.29    5.80
  -1  -8   4   86.09    5.70
  -1  -8   4   96.19    7.60
  -1  -8   4   92.69    6.30
   1   8   4   78.89    6.50
  -1   8  -4   86.59    5.80
  -2  -8  -4  467.55   13.40
   2  -8   4  462.25   12.70
   2  -8   4  421.86   12.50
  -2  -8  -4  469.85   13.90
  -2  -8  -4  449.56   14.80
   2   8  -4  477.75   14.20
   2   8  -4  453.75   13.40
   2  -8   4  455.55   13.00
   2   8  -4  462.25   13.90
  -2  -8  -4  470.85   13.20
  -2   8   4  474.75   12.40
  -2  -8   4  532.85   14.60
   2   8   4  500.85   16.90
  -2  -8   4  503.75   15.10
  -2   8  -4  510.85   14.50
  -2  -8   4  509.15   14.60
   2   8   4  540.45   15.30
   2   8   4  526.65   14.00
   2   8   4  503.45   14.90
  -2  -8   4  481.25   16.50
   2  -8  -4  506.25   13.40
  -2   8  -4  527.75   13.70
   3   8  -4  152.98    8.00
   3   8  -4  154.18    8.00
  -3  -8  -4  142.29   10.80
  -3  -8  -4  158.48    7.70
   3  -8   4  142.09    6.60
  -3  -8  -4  138.29    8.20
  -3  -8  -4  145.89    7.90
   3   8  -4  142.09    8.70
  -3   8  -4  146.59    6.50
   3   8   4  148.39    8.70
   3   8   4  169.98   11.20
  -3  -8   4  143.59    8.00
  -3  -8   4  154.28    8.20
   3   8   4  151.68    8.20
  -3  -8   4  148.39    8.00
  -3   8  -4  150.28    7.80
   3   8   4  150.28    7.60
  -3  -8   4  141.79   12.30
  -4  -8  -4  324.37   14.90
  -4  -8  -4  338.47   12.00
   4   8  -4  338.17   12.10
   4  -8   4  317.37   11.40
   4  -8   4  312.97   10.80
  -4  -8  -4  319.07   12.90
   4   8  -4  316.07   13.30
   4   8  -4  317.07   11.80
  -4   8  -4  321.57   12.00
  -4  -8   4  334.47   12.70
   4   8   4  298.67   11.70
   4   8   4  323.17   15.30
  -4  -8   4  317.67   12.20
   4   8   4  331.37   13.20
  -4   8  -4  320.47   10.20
  -4  -8   4  337.67   12.30
   4   8   4  329.57   12.30
  -4  -8   4  325.57   15.20
   5  -8   4  222.18   12.70
   5   8  -4  217.78   10.70
   5   8  -4  209.98   10.80
  -5  -8  -4  208.68   12.20
   5   8  -4  223.68   13.10
  -5   8  -4  225.68   11.40
   5   8   4  219.68   11.00
   5   8   4  213.28   10.70
  -5   8  -4  203.48    8.70
  -5  -8   4  230.98   11.40
   5   8   4  216.68   14.60
  -6  -8  -4  124.39   11.70
   6   8  -4  126.19   13.30
   6   8  -4  130.79   10.80
   6   8  -4  149.39   10.30
   6  -8   4  131.89   10.00
   6  -8  -4  114.19    8.90
   6   8   4   98.39   10.00
   6   8   4  120.19   10.10
   6   8   4  105.19   12.80
  -6  -8   4  114.79   10.90
  -6   8  -4  109.29    8.00
  -7   8   4   23.80    7.80
   7  -8   4   34.30    8.20
  -7  -8  -4   37.50    9.80
   7   8  -4   38.30    8.50
   7  -8  -4   33.70    7.90
   7   8   4   30.80    7.70
   7   8   4   23.70    7.80
  -7   8  -4   23.20    6.30
  -7  -8   4   33.90    8.90
   8   8  -4   73.49   10.70
   8   8  -4   76.89    9.40
  -8  -8  -4   61.59   11.30
  -8   8   4   66.99   11.00
   8  -8   4   64.79   10.70
  -8  -8   4   77.19   11.40
  -8   8  -4   58.29   11.70
  -8   8  -4   60.19    8.50
   8   8   4   85.49   10.10
   8  -8  -4   69.29   10.00
   8   8   4   71.49   10.30
   0   9  -4  404.56   12.10
   0  -9  -4  415.76   12.20
   0  -9  -4  422.46   12.80
   0  -9   4  400.76   12.70
   0  -9   4  420.26   12.20
   0   9  -4  431.76   12.40
   0   9   4  443.46   13.70
   0  -9   4  430.76   13.00
   0   9   4  416.86   12.90
   0   9  -4  425.46   12.80
   1  -9   4  275.67   10.00
   1   9  -4  304.37   10.00
  -1  -9  -4  300.37   10.70
  -1  -9  -4  304.97   10.60
  -1   9   4  285.97    9.80
   1   9  -4  289.37   10.20
   1  -9   4  310.27    9.10
   1  -9   4  293.17    9.60
   1   9  -4  286.57   10.40
  -1  -9  -4  297.17    9.30
  -1  -9   4  297.67   11.60
  -1  -9   4  298.97   10.00
   1  -9  -4  310.97    9.90
   1   9   4  296.97   12.00
  -1   9  -4  291.07    9.40
  -1   9  -4  298.37   10.00
  -1   9  -4  303.77   10.70
  -1  -9   4  300.57   10.70
  -1  -9   4  305.37    9.80
   1   9   4  308.37   10.90
  -2  -9  -4  937.01   23.90
   2   9  -4  941.21   24.00
   2   9  -4  905.41   23.20
  -2  -9  -4  911.41   24.80
   2  -9   4  895.31   22.70
  -2   9   4  912.71   22.30
   2  -9   4  899.41   22.70
   2   9  -4  902.11   23.70
  -2  -9  -4  915.21   23.80
  -2  -9  -4  925.11   23.10
  -2  -9   4  981.40   26.50
   2   9   4  975.40   26.80
  -2   9  -4  948.71   23.40
   2   9   4  965.90   23.50
  -2   9  -4  952.80   24.00
  -2  -9   4  945.21   24.30
  -2  -9   4  952.90   24.90
   2   9   4  987.10   24.70
   2   9   4  974.40   24.90
  -2  -9   4  968.10   24.20
   2  -9  -4  918.21   23.10
  -2   9  -4  937.51   23.00
   3  -9   4   36.40    4.40
  -3  -9  -4   35.50    5.30
   3   9  -4   36.60    5.60
   3   9  -4   38.30    6.40
  -3  -9  -4   42.00    6.70
   3  -9   4   39.00    5.10
  -3  -9  -4   27.80    5.00
   3   9  -4   43.90    5.40
  -3  -9  -4   42.80    5.90
   3   9   4   44.60    6.60
  -3  -9   4   40.70    5.80
  -3   9  -4   46.80    4.60
   3   9   4   50.59    6.10
   3   9   4   52.09    8.10
  -3  -9   4   40.70    5.80
  -3   9  -4   49.60    5.70
  -3  -9   4   42.20    7.60
   3   9   4   49.50    5.50
  -3  -9   4   39.60    5.50
   4  -9   4  196.58   10.10
   4   9  -4  221.78   10.10
  -4  -9  -4  235.48   11.20
   4   9  -4  203.58   10.20
   4   9  -4  226.38   12.00
   4   9   4  203.78   11.70
   4   9   4  245.38   14.20
   4   9   4  231.08   10.30
  -4   9  -4  245.88   10.60
   4   9   4  254.57   11.20
  -4  -9   4  236.48   11.00
  -4   9  -4  228.78    8.60
   5  -9   4   25.70    5.80
  -5  -9  -4   25.70    7.80
   5   9  -4   18.70    7.90
   5   9  -4   21.70    6.20
   5   9  -4   14.30    6.20
   5   9   4   19.90    6.30
   5   9   4   19.90    6.20
  -5   9  -4   20.70    6.80
   5   9   4   26.90    9.00
   5   9   4   20.00    7.70
  -5  -9   4   28.10    7.30
   6  -9   4  107.39   12.70
   6   9  -4  117.19   11.20
   6   9  -4  105.29   10.80
  -6  -9  -4  119.69   11.80
   6   9  -4  106.69   12.90
   6   9   4  116.79   10.30
   6   9   4  124.49   12.10
  -6  -9   4  111.69   12.00
   6   9   4  106.59   13.10
  -6   9  -4  109.49   11.20
   7   9  -4   75.69   10.10
   7   9  -4  102.69   10.80
  -7  -9  -4   77.19   11.00
   7  -9   4   75.59    9.50
   7   9   4   65.19    9.20
  -7  -9   4   84.09   11.60
   7   9   4   83.09    9.90
  -7   9  -4   89.99    8.40
   8   9  -4   28.10    8.50
  -8   9   4   31.40   10.10
   8   9  -4   23.10    8.80
  -8  -9  -4   34.80   11.00
  -8   9  -4   43.50   13.70
   8  -9  -4   37.40    8.20
   8   9   4   25.50    8.90
   8   9   4   28.50    8.30
  -8   9  -4   37.20    7.20
  -8  -9   4   49.10   10.30
   0 -10   4  864.71   22.20
   0  10  -4  810.32   21.00
   0  10  -4  818.12   21.00
   0  10   4  812.82   22.10
   0 -10   4  826.82   21.10
   0 -10  -4  827.02   21.00
   0 -10  -4  819.42   21.60
   0  10  -4  811.52   21.50
   0  10   4  813.52   21.70
   1 -10   4  382.66   11.80
   1  10  -4  391.16   12.80
   1  10  -4  370.66   12.40
  -1  10   4  394.06   12.30
  -1 -10  -4  388.06   12.80
  -1 -10  -4  393.56   13.00
   1 -10   4  389.46   12.40
   1  10  -4  409.26   12.30
   1 -10   4  369.06   11.40
   1  10   4  407.46   13.20
  -1 -10   4  386.36   12.30
  -1 -10   4  402.16   14.00
  -1 -10   4  383.16   12.10
  -1  10  -4  408.36   12.50
  -1  10  -4  395.76   11.70
   1  10   4  401.56   14.70
  -1 -10   4  416.36   13.30
   1 -10  -4  384.06   12.20
  -1  10  -4  407.16   12.40
   2  10  -4  171.28    8.60
   2 -10   4  150.18    7.40
  -2 -10  -4  156.28    7.70
   2  10  -4  156.58    8.10
  -2 -10  -4  170.48    8.70
  -2  10   4  158.08    7.10
  -2 -10  -4  141.79    9.30
   2 -10   4  158.38    7.60
   2  10  -4  160.38    8.90
  -2 -10  -4  152.78    7.90
   2 -10  -4  153.78    7.10
  -2  10  -4  166.58    7.40
  -2 -10   4  157.78   10.20
   2  10   4  153.78    7.40
  -2  10  -4  174.48    8.00
   2  10   4  160.18   10.90
  -2 -10   4  155.18    8.00
   2  10   4  160.28    8.90
  -2 -10   4  156.48    8.00
  -2 -10   4  162.58    8.60
  -2  10  -4  161.68    6.90
   3  10  -4   35.60    5.60
   3 -10   4   22.40    4.50
   3  10  -4   37.90    5.90
   3 -10   4   37.70    5.20
  -3 -10  -4   38.90    7.20
   3  10  -4   40.70    8.10
  -3 -10  -4   34.90    5.70
   3  10   4   51.29    8.20
   3  10   4   55.59    6.80
   3  10   4   55.29    5.70
  -3 -10   4   61.49    6.90
  -3 -10   4   36.10    7.80
  -3  10  -4   45.10    4.90
  -3  10  -4   57.49    5.40
   3  10   4   50.79    6.90
   4  10  -4   42.00    6.70
   4  10  -4   26.10    7.60
  -4 -10  -4   39.90    6.80
   4  10  -4   25.30    6.20
  -4  10  -4   41.70    6.60
   4  10   4   42.80    6.80
  -4 -10   4   36.10    6.90
   4  10   4   28.10    8.50
   4  10   4   42.60    7.90
   4  10   4   38.50    6.10
  -4  10  -4   43.10    5.00
   5  10  -4  232.08   14.20
   5  10  -4  223.68   11.80
   5  10  -4  250.97   11.80
  -5 -10  -4  234.38   13.30
  -5  10  -4  211.88    9.60
  -5 -10   4  231.48   12.90
   5  10   4  233.48   15.80
   5  10   4  244.58   14.00
   5  10   4  218.68   11.50
   6  10  -4   10.30    9.80
   6  10  -4   26.10    7.80
  -6 -10  -4   27.60    8.50
   6  10  -4   36.10    7.90
   6  10   4   17.70    7.70
  -6 -10   4   28.70    9.30
   6  10   4   33.00    7.60
   6  10   4   44.00   11.20
   7  10  -4   28.60    7.60
   7  10  -4   29.40    8.90
  -7 -10  -4   39.20   10.50
   7  10   4   36.00    8.90
  -7 -10   4   27.60    9.20
   7  10   4   42.90    8.80
  -8 -10  -4   14.90    9.90
   8  10  -4   17.20    8.50
  -8 -10   4    4.50    9.90
  -8  10  -4   21.00   10.90
   8  10   4    9.20    7.60
   8  10   4   27.80   10.10
   0  11  -4  733.13   20.30
   0  11   4  776.32   20.50
   0 -11   4  758.32   21.00
   0 -11   4  718.93   19.40
   0  11  -4  742.13   19.60
   0 -11   4  733.93   20.50
   0 -11  -4  743.73   20.40
   0 -11  -4  703.13   19.40
   0  11  -4  746.83   19.60
   1  11  -4  498.15   14.90
  -1 -11  -4  499.55   15.70
   1 -11   4  501.55   17.70
   1 -11   4  482.25   14.40
  -1 -11  -4  479.15   14.10
   1  11  -4  517.45   15.40
  -1  11   4  514.25   15.00
  -1 -11  -4  498.95   15.60
   1  11  -4  509.35   15.60
  -1 -11   4  511.95   16.90
  -1 -11   4  518.65   15.20
  -1  11  -4  510.45   15.10
   1  11   4  528.55   17.50
  -1 -11   4  509.15   16.10
  -1 -11   4  516.45   14.80
  -1  11  -4  490.45   14.40
   1 -11  -4  514.45   15.20
   1  11   4  533.65   16.30
  -1  11  -4  520.85   15.30
   2  11  -4   35.80    6.40
  -2  11   4   38.50    4.90
   2 -11   4   36.90    5.00
   2  11  -4   33.30    5.70
   2  11  -4   44.50    6.30
  -2 -11  -4   38.70    6.40
  -2 -11  -4   38.30    5.40
   2 -11   4   33.20    5.10
  -2  11  -4   34.70    4.90
   2  11   4   50.89    5.30
  -2  11  -4   39.90    5.60
   2  11   4   42.90    7.50
   2 -11  -4   32.30    4.80
   2  11   4   35.10    6.20
  -2 -11   4   33.50    5.60
   3 -11   4   86.49    6.60
   3  11  -4   78.99    7.70
  -3 -11  -4   85.39    7.80
   3  11  -4   87.99    8.10
  -3 -11   4   82.79    7.70
  -3  11  -4   78.49    6.40
   3  11   4   87.19    8.40
   3  11   4   85.59    8.30
   3  11   4   78.59    9.60
  -3 -11   4   67.69   10.50
   3  11   4   89.49    7.30
   4  11  -4  594.74   21.00
   4  11  -4  619.24   19.30
  -4 -11  -4  589.34   19.20
   4  11   4  613.04   18.80
   4  11   4  623.94   21.20
   4  11   4  635.54   20.90
   4  11   4  602.74   23.90
  -4 -11   4  605.34   19.60
   5  11  -4   55.79    7.90
   5  11  -4   40.30    7.80
  -5 -11  -4   52.19    8.60
   5  11  -4   46.40    9.80
   5  11   4   44.70    8.10
   5  11   4   45.90   10.90
  -5 -11   4   57.59    9.10
   5  11   4   55.39    9.70
   5  11   4   49.99    7.50
   6  11  -4   32.70    8.40
   6  11  -4   15.00    9.90
  -6 -11  -4   25.70    8.40
   6  11  -4   22.80    7.70
  -6 -11   4   30.10    9.20
   6  11   4   20.20    7.20
   6  11   4   12.20    7.60
   6  11   4   12.40   10.50
  -6  11  -4   23.40    5.70
   7 -11   4   14.30    8.00
  -7 -11  -4    2.10    8.60
   7  11  -4    0.50    7.20
   7  11  -4    4.60    7.50
   7  11   4    7.80    8.10
   7  11   4    5.60    7.80
  -7 -11   4   -4.30    8.90
   8  11  -4    0.30    8.20
  -8 -11  -4   14.60   10.10
  -8  11   4   -0.50    9.70
   8  11  -4   12.00    8.60
   8  11   4   -5.50    7.80
  -8 -11   4   -3.30   10.00
   8 -11  -4    9.70    8.20
   8  11   4   11.80    8.80
   0  12  -4  113.89    7.60
   0  12  -4  102.89    8.00
   0  12   4  111.59    8.00
   0 -12   4  104.59    7.00
   0 -12  -4   96.69    6.90
   0  12  -4  108.59    7.30
   0 -12  -4   94.79    7.60
   0 -12   4   99.29    8.70
  -1  12   4  175.38    8.90
   1 -12   4  184.98    9.20
  -1 -12  -4  179.58    9.50
   1  12  -4  163.08    9.10
   1  12  -4  171.48    9.40
   1  12  -4  182.88    9.00
  -1 -12   4  170.68    8.30
   1  12   4  171.58   11.40
   1 -12  -4  171.38    8.60
  -1  12  -4  169.38    9.00
   1  12   4  169.38    9.60
  -1 -12   4  144.89   10.20
   2  12  -4   33.00    6.30
   2  12  -4   43.50    6.80
   2  12  -4   38.70    5.90
   2 -12   4   35.70    5.50
  -2 -12  -4   26.70    6.60
  -2  12   4   40.40    5.40
   2  12   4   48.10    6.90
  -2  12  -4   36.70    5.60
  -2 -12   4   21.00    7.60
   2  12   4   35.80    8.10
  -2 -12   4   39.90    6.00
   2  12   4   47.00    5.40
   2 -12  -4   40.20    5.40
  -2  12  -4   44.80    5.90
   3  12  -4   28.40    9.50
   3  12  -4   39.90    7.10
  -3 -12  -4   39.60    6.40
   3 -12   4   21.70    5.20
   3  12  -4   24.60    6.10
   3  12   4   29.30    7.20
  -3 -12   4   23.70    6.20
   3  12   4   34.70    5.60
  -3  12  -4   29.50    5.10
   3  12   4   38.30    9.20
   3  12   4   18.00    6.40
   4  12  -4  186.48   11.30
   4  12  -4  148.99   12.50
   4  12  -4  165.18   10.40
  -4 -12  -4  159.88   10.60
   4  12   4  153.68   12.10
   4  12   4  153.48    9.60
   4  12   4  137.19   10.80
  -4 -12   4  157.98   10.70
   5  12  -4   38.20    7.20
   5  12  -4   50.99    8.30
   5  12  -4   36.40    9.30
  -5 -12  -4   35.50    8.30
   5  12   4   36.20    8.40
   5  12   4   24.70    7.10
   5  12   4   28.10   10.70
  -5 -12   4   33.00    8.10
   5  12   4   28.60    9.00
   6  12  -4  106.39   14.00
   6  12  -4   92.29   10.20
  -6 -12  -4   97.19   11.30
   6  12  -4  105.39   10.80
   6  12   4   91.99   10.30
  -6 -12   4   98.39   12.10
   6  12   4  102.49   10.60
   7  12  -4   11.50    8.50
  -7 -12  -4   14.80    9.60
   7  12   4   15.00    8.30
  -7 -12   4   20.70    9.10
   0  13   4  107.69    8.40
   0  13  -4   94.39    8.60
   0  13  -4   91.49    7.80
   0 -13   4   92.39    6.80
   0  13  -4   95.89    7.70
   1  13  -4  130.89    9.20
  -1  13   4  140.79    8.70
   1  13  -4  125.69    8.50
  -1 -13  -4  131.59    8.80
   1  13  -4  127.29    8.90
  -1  13  -4  137.49    8.50
  -1  13  -4  142.99    9.20
   1  13   4  153.08   11.70
   1 -13  -4  139.49    8.60
  -1 -13   4  144.49    8.20
  -1 -13   4  116.89   10.00
   1  13   4  133.59    9.60
   2  13  -4  107.89    8.30
  -2  13   4   84.29    7.80
   2  13  -4   93.79    9.50
   2 -13   4   90.59    6.80
  -2 -13  -4  110.69   10.70
   2 -13   4   94.19    8.10
   2  13   4  105.79   11.00
  -2 -13   4   91.29    7.90
  -2  13  -4   99.79    7.90
   2  13   4   96.69    8.90
   2 -13  -4  100.49    7.40
  -2 -13   4   82.09   10.00
   2  13   4   88.59    9.40
   3  13  -4   30.90    7.00
  -3 -13  -4   58.69    7.10
  -3  13   4   47.60    6.00
   3  13  -4   49.99    7.00
   3  13  -4   44.90    8.60
   3 -13   4   43.30    6.40
   3  13   4   24.10    8.70
   3  13   4   42.40    7.90
   3  13   4   40.10    7.60
  -3 -13   4   34.90    6.90
   3  13   4   34.20    6.50
  -3  13  -4   30.90    5.90
   4  13  -4   15.60    6.70
   4  13  -4    8.70    8.20
  -4 -13  -4   22.90    7.30
   4  13  -4   20.70    7.20
   4  13   4   15.00    6.40
   4  13   4   14.90    7.10
   4  13   4   22.30    9.60
  -4 -13   4    6.80    6.50
   4  13   4   25.10    8.60
   5  13  -4   88.89    9.40
   5  13  -4   81.79   12.00
  -5 -13  -4   96.59   10.30
   5  13  -4   78.49    9.60
   5  13   4  100.39   14.00
  -5 -13   4   89.99   10.40
   5  13   4  100.79   12.60
   5  13   4   88.69   10.50
   5  13   4   83.29    8.80
  -6 -13  -4   90.99   11.50
   6  13  -4   86.79   10.00
   6  13  -4   55.49   11.90
   6  13  -4   82.59   10.30
  -6 -13   4   95.09   12.10
   6  13   4   71.79    9.50
   6  13   4   94.99   10.70
   7  13  -4   20.30    8.40
  -7 -13  -4   21.00    9.80
   7  13  -4   12.70    8.50
  -7 -13   4    1.70    9.40
   7  13   4    9.30    8.40
   0  14  -4   28.90    7.00
   0  14  -4   44.50    6.70
   0 -14   4   44.00    5.60
   0  14   4   52.39    7.30
   0  14  -4   52.79    7.00
   1  14  -4   97.29    8.70
  -1  14   4  111.49    8.80
   1  14  -4  122.69   11.30
   1  14  -4   98.59    8.20
  -1 -14  -4  101.39    8.90
   1  14   4  116.59   14.30
  -1  14  -4  105.29    8.90
   1  14   4  105.19   11.50
  -1 -14   4   98.29    7.90
  -2  14   4    9.30    5.70
   2  14  -4   12.90    7.00
   2  14  -4    9.90    5.70
   2  14  -4   10.40    6.40
  -2 -14   4   12.70    5.80
  -2  14  -4    1.70    5.20
   2  14   4   13.50    8.30
   2 -14  -4   11.70    5.50
   2  14   4    2.40    6.30
   3  14  -4  343.27   14.80
   3  14  -4  322.17   15.40
  -3 -14  -4  315.67   14.50
   3  14  -4  294.67   13.20
   3 -14   4  323.77   13.20
   3  14   4  289.67   14.50
   3  14   4  294.37   11.90
  -3 -14   4  285.87   12.70
   3  14   4  293.77   14.70
  -3  14  -4  295.17   11.90
   3  14   4  301.57   17.20
   4  14  -4   43.60    7.90
  -4 -14  -4   58.59    8.50
   4  14  -4   57.09   10.40
   4  14  -4   64.59    9.00
  -4 -14   4   51.89    8.40
   4  14   4   49.60    9.70
   4  14   4   40.20    8.50
   4  14   4   49.30   11.00
   4  14   4   58.69    7.40
   5  14  -4   46.90   11.10
   5  14  -4   49.60    8.50
   5  14  -4   33.60    8.30
  -5 -14  -4   46.70    8.80
   5  14   4   57.49    8.30
  -5 -14   4   56.79    9.40
   5  14   4   54.69   12.10
   5  14   4   42.50    9.00
   6  14  -4   19.50    8.70
  -6 -14  -4   14.30    9.90
   6  14  -4   -1.50   11.10
   6  14   4    9.30    8.90
  -6 -14   4   26.30    8.80
   6  14   4   15.50    8.40
   0  15   4  362.26   18.40
   0  15  -4  359.46   14.90
   0  15  -4  339.17   13.10
   0 -15   4  307.27   12.10
   0  15  -4  304.27   13.20
   1  15  -4   41.20    7.70
   1  15  -4   35.80    7.40
  -1  15   4   36.10    7.10
   1  15  -4   41.50    6.70
  -1 -15  -4   41.20    6.80
  -1 -15   4   16.60    7.40
   1  15   4   36.90    7.60
  -1 -15   4   41.30    6.30
  -1  15  -4   41.40    7.10
   1  15   4   35.30    8.60
  -2  15   4  340.07   14.10
   2  15  -4  393.66   16.00
   2  15  -4  360.66   15.90
   2  15  -4  349.96   14.00
  -2 -15   4  359.46   14.00
   2  15   4  374.06   15.90
   2  15   4  379.56   18.50
  -2  15  -4  374.66   14.40
   2  15   4  362.26   15.30
  -3  15   4   37.00    6.70
   3  15  -4   29.40    7.90
   3  15  -4   27.00    9.00
   3  15  -4   27.70    6.80
   3  15   4   31.40    8.40
   3  15   4   32.40    8.10
   3 -15  -4   22.20    6.40
  -3  15  -4   33.30    6.70
  -3 -15   4   45.40    7.50
   3  15   4   26.80   10.20
   4  15  -4   36.50   10.50
   4  15  -4   43.70    8.70
  -4 -15  -4   47.70    7.80
   4  15  -4   46.40    8.10
   4  15   4   63.09    8.20
   4  15   4   43.40   10.80
   4  15   4   78.59   10.10
  -4 -15   4   61.29    8.60
   4  15   4   54.19   10.50
   5  15  -4   12.50    7.60
   5  15  -4    3.70   10.20
   5  15  -4   14.70    8.30
   5  15   4   26.80    9.40
   5  15   4   15.60    7.00
  -5 -15   4   18.60    8.10
   5  15   4   19.30    8.30
   6  15  -4   15.90    8.70
   6  15  -4   12.50    8.40
  -6 -15   4   31.30    9.10
   6  15   4   12.50    8.80
   6  15   4    9.10    7.90
   0  16  -4   37.90    7.40
   0  16  -4   47.60    8.20
   0  16   4   49.30    8.30
   1  16  -4   18.90    7.70
   1 -16   4   27.40    5.70
   1  16  -4   27.60    7.80
  -1  16   4   27.90    7.30
   1  16  -4   32.90    6.80
  -1  16  -4   22.90    7.00
   1  16   4   21.90    8.20
   1  16   4   33.00    7.90
   2  16  -4   18.60    8.20
  -2  16   4   11.60    6.30
   2  16  -4   10.90    6.70
   2  16  -4   11.50    7.80
   2  16   4    5.80    7.30
   2  16   4    3.90    6.90
  -2 -16   4    3.30    5.50
   2  16   4    5.10    8.90
   3  16  -4  194.38   11.90
   3  16  -4  188.48   14.70
  -3  16   4  179.18   11.10
  -3 -16  -4  182.98   10.40
   3  16  -4  194.78   13.40
   3  16   4  178.58   13.10
   3  16   4  191.38   14.30
   3  16   4  185.98   16.30
  -3  16  -4  180.78   11.20
  -3 -16   4  183.98   11.60
   4  16  -4   17.60    7.50
   4  16  -4    9.90    8.10
   4  16  -4   26.10   10.80
  -4 -16  -4   20.50    6.90
  -4 -16   4   15.40    7.10
   4  16   4   22.00    9.80
   4  16   4   21.40    7.00
   4  16   4   13.30    8.10
   5  16  -4   61.69    9.90
  -5 -16  -4   77.79    9.90
   5  16  -4   50.89   10.30
   5  16   4   58.89   10.10
   0  17  -4   15.10    8.30
   0  17   4   10.90    7.10
   0  17  -4   12.20    7.60
   1  17  -4  163.28   12.20
   1  17  -4  125.59   11.70
  -1  17   4  143.99   11.10
   1  17  -4  125.99   10.40
  -1  17  -4  155.48   11.60
   1  17   4  138.69   12.70
  -1 -17   4  133.59   10.40
  -2  17   4    0.30    6.70
   2  17  -4   -0.60    7.20
   2  17  -4    5.60    8.20
   2  17  -4    3.90    6.50
  -2 -17   4   17.10    7.40
   2  17   4   14.30    8.00
  -2  17  -4   11.10    6.70
   2  17   4    9.50    8.00
   3  17  -4   27.50    7.60
  -3  17   4   30.30    7.80
   3  17  -4   16.50   10.00
   3  17  -4   21.00    8.80
  -3  17  -4   29.90    7.40
   3  17   4   15.40    8.60
   3  17   4   32.30    9.10
   4  17  -4   27.10    9.20
  -4 -17   4   61.99    9.00
   4  17   4   47.40   10.10
   4  17   4   40.20    8.00
   0  18   4    6.50    7.60
   0  18  -4    8.50    7.90
   1  18  -4   65.79   10.10
   1  18  -4   82.79   10.60
  -1  18   4   75.99    9.60
   1  18   4   69.79   10.00
  -1 -18   4   91.99   10.00
  -1  18  -4   55.69    9.10
   2  18  -4   22.40    9.60
   2  18  -4   22.20    7.10
  -2  18   4   23.80    7.70
  -2 -18   4   22.30    6.50
  -2  18  -4   23.70    7.80
   2  18   4   18.90    9.70
   2  18   4   16.00    8.50
   3  18  -4    9.30    8.60
  -3  18   4   23.60    8.30
  -3  18  -4   10.20    7.30
  -3 -18   4   29.10    7.80
   3  18   4    7.20    8.40
   0  19   4   56.79    9.50
   0  19  -4   54.29   10.20
  -1  19   4   38.30    9.20
  -1  19  -4   15.80    8.20
   0   0   5    3.50    1.60
   0   0   5    4.60    1.70
   0   0   5    9.20    1.50
   0   0  -5    7.50    1.60
   0   0  -5    4.90    1.80
   1   0   5 1459.55   32.40
  -1   0  -5 1415.06   31.90
   1   0  -5 1417.56   31.90
  -1   0   5 1429.66   31.90
   1   0   5 1420.86   32.00
   1   0  -5 1506.35   31.70
  -1   0   5 1422.96   31.80
   1   0  -5 1457.95   31.90
  -1   0   5 1453.05   31.70
   1   0   5 1439.46   32.40
  -1   0  -5 1464.05   32.50
  -1   0  -5 1408.86   32.20
  -2   0   5 2571.24   56.49
   2   0   5 2529.85   57.19
   2   0  -5 2557.44   56.49
   2   0   5 2585.24   56.79
  -2   0   5 2494.85   56.49
  -2   0  -5 2570.14   56.59
  -2   0  -5 2563.14   57.09
   2   0  -5 2622.64   57.39
  -2   0  -5 2633.44   57.29
   2   0   5 2512.55   57.09
   3   0   5 3112.09   67.19
   3   0  -5 2977.40   65.79
   3   0   5 2946.11   66.09
   3   0  -5 2859.31   66.19
  -3   0   5 2843.52   65.99
  -3   0  -5 3009.40   66.69
  -3   0  -5 2909.41   65.89
  -3   0  -5 3025.00   66.89
   3   0   5 2970.30   66.69
  -3   0   5 3039.20   65.89
   4   0   5   68.49    6.30
   4   0   5   61.39    4.90
   4   0   5   65.99    7.00
   4   0   5   63.99    6.20
  -4   0  -5   64.89    5.90
  -4   0   5   63.49    6.40
   4   0  -5   60.59    5.80
  -4   0  -5   62.29    6.70
  -4   0   5   73.09    5.90
   4   0  -5   61.29    6.30
   5   0  -5   56.39    7.20
  -5   0  -5   59.29    7.40
   5   0   5   50.89    6.30
   5   0   5   50.59    6.30
  -6   0  -5  481.45   17.20
  -6   0   5  489.75   18.50
  -6   0   5  484.05   15.60
   6   0   5  470.95   18.10
  -6   0  -5  483.25   18.10
   6   0   5  500.05   16.50
  -6   0   5  470.75   16.30
  -6   0  -5  490.55   15.80
   6   0  -5  499.25   16.00
  -7   0  -5 1110.39   32.60
   7   0  -5 1096.19   30.50
  -7   0   5 1077.19   33.10
  -7   0  -5 1098.59   30.80
  -7   0   5 1140.19   35.20
   7   0   5 1101.49   30.80
  -8   0   5   11.10    7.30
  -8   0  -5   -2.30    9.20
  -8   0   5    5.80    8.30
  -8   0  -5   12.00    6.80
   8   0   5    4.20    7.80
   8   0  -5   21.10    8.20
  -9   0   5   12.30    8.60
  -9   0  -5   -5.00   10.30
  -9   0  -5   30.10    7.60
  -9   0   5    9.70    9.60
   9   0   5   -9.50    8.40
   9   0  -5   17.70    9.60
   0   1  -5  491.85   11.90
   0   1   5  511.45   11.90
   0   1  -5  498.35   11.60
   0  -1   5  482.75   11.60
   0  -1   5  492.55   11.80
   0   1  -5  472.15   11.60
   0  -1   5  508.65   11.70
  -1  -1  -5 2412.76   54.39
   1   1  -5 2464.85   54.49
   1   1  -5 2444.96   54.59
  -1  -1  -5 2517.35   54.89
  -1  -1  -5 2467.85   54.99
   1  -1   5 2502.15   54.59
   1  -1   5 2441.96   54.49
  -1   1   5 2531.75   54.09
   1   1  -5 2499.85   54.39
   1  -1   5 2510.65   54.89
   1  -1   5 2589.74   54.29
  -1   1  -5 2442.16   52.49
  -1  -1   5 2442.86   52.39
   1   1   5 2397.26   52.79
   1   1   5 2372.16   53.09
  -1  -1   5 2372.66   52.49
   1   1   5 2332.07   52.49
  -1   1  -5 2403.06   52.89
  -1  -1   5 2401.36   52.49
  -1   1  -5 2397.96   52.39
  -2  -1  -5 2933.31   64.59
  -2  -1  -5 2923.91   64.49
  -2  -1  -5 2794.42   63.79
   2  -1   5 3014.20   64.59
   2   1  -5 2905.01   63.39
   2  -1   5 2917.31   64.19
   2  -1   5 2839.72   63.89
   2   1  -5 2900.11   63.89
   2   1  -5 2836.22   64.09
  -2   1   5 2943.81   63.49
  -2  -1   5 2873.41   62.49
   2   1   5 2894.51   63.49
   2   1   5 2860.81   62.99
  -2  -1   5 2857.51   61.99
   2   1   5 2821.92   62.59
  -2   1  -5 2788.42   62.29
  -2   1  -5 2863.81   63.09
  -2   1  -5 2833.72   62.49
  -2  -1   5 2765.02   62.49
   2  -1  -5 2776.02   61.99
  -3  -1  -5  566.24   15.40
   3  -1   5  555.64   14.60
   3   1  -5  534.65   14.40
   3  -1   5  557.24   15.40
   3  -1   5  533.45   15.00
   3   1  -5  534.45   14.90
  -3  -1  -5  548.25   15.40
  -3   1   5  543.45   14.40
  -3  -1  -5  546.85   15.40
  -3   1   5  543.25   14.00
   3  -1  -5  488.75   13.30
  -3  -1   5  509.45   13.80
   3   1   5  525.85   13.30
   3   1   5  516.15   15.40
   3  -1  -5  493.85   13.90
   3   1   5  559.64   14.10
  -3  -1   5  519.05   14.00
  -3   1  -5  502.45   14.50
  -3   1  -5  510.45   13.50
   3   1   5  490.75   14.50
   4  -1   5  157.78    9.30
  -4  -1  -5  148.59    9.10
   4   1  -5  160.58    7.60
   4   1  -5  158.68    8.40
  -4  -1  -5  161.38    8.50
  -4  -1  -5  147.79    7.40
   4  -1   5  153.88    7.80
  -4   1   5  146.29    7.60
   4  -1   5  145.29    8.00
   4   1   5  148.79    6.60
  -4   1  -5  134.19    8.60
   4  -1  -5  139.39    7.90
   4   1   5  149.39    8.30
  -4   1  -5  145.49    7.00
   4  -1  -5  149.29    7.10
  -4   1  -5  158.78    7.80
  -4  -1   5  156.58    9.10
   4   1   5  147.49    9.80
  -4  -1   5  146.19    9.30
  -4  -1   5  146.39    7.40
  -5  -1  -5  420.06   15.20
  -5   1   5  410.36   15.00
   5  -1   5  382.76   14.10
  -5  -1  -5  440.06   14.70
   5  -1   5  403.06   13.80
   5   1  -5  412.86   15.70
  -5   1   5  385.46   12.60
   5  -1   5  429.66   16.80
  -5  -1  -5  375.36   13.10
  -5   1   5  409.56   13.70
   5   1   5  417.46   15.60
   5  -1  -5  408.16   13.10
   5   1   5  406.16   14.30
   5   1   5  412.86   13.90
   5   1   5  390.46   11.80
  -5  -1   5  418.76   15.60
  -5  -1   5  386.96   13.70
  -5   1  -5  417.96   13.90
  -5  -1   5  415.36   13.40
  -5   1  -5  371.66   12.80
  -5   1  -5  403.06   14.90
  -6  -1  -5   44.70    7.60
   6  -1   5   42.10    7.90
   6  -1   5   46.60    7.00
   6   1  -5   50.79    6.90
  -6  -1  -5   47.60    6.80
  -6   1   5   44.80    7.80
  -6   1   5   48.60    7.50
  -6  -1  -5   42.30    8.60
  -6   1   5   49.70    6.60
  -6   1  -5   46.80    8.40
  -6  -1   5   51.69    8.60
   6  -1  -5   54.29    6.90
  -6  -1   5   44.00    7.10
  -6   1  -5   49.40    6.40
  -6  -1   5   52.19    8.00
  -6   1  -5   40.60    7.90
   6   1   5   47.70    8.20
   6   1   5   50.69    7.50
  -7  -1  -5   15.00    9.10
  -7   1   5   41.40   10.80
  -7   1   5   36.90    7.20
   7  -1   5   39.80    8.10
  -7  -1  -5   28.40    7.20
   7   1  -5   32.60    7.80
  -7   1  -5   18.60    8.00
  -7   1  -5   32.00    7.20
  -7   1  -5   30.90    9.10
  -7  -1   5   38.40    8.30
   7  -1  -5   33.80    7.70
   7   1   5   34.20    8.00
  -7  -1   5   12.50    6.80
  -8   1   5   49.90   10.30
  -8  -1  -5   37.60    8.40
  -8  -1  -5   41.40   10.80
   8   1  -5   38.10    8.70
  -8   1   5   40.50    9.50
  -8  -1   5   43.80    9.80
   8   1   5   25.50    8.70
  -8  -1   5   49.70    9.40
  -8   1  -5   64.09    8.60
   8  -1  -5   56.39    9.60
  -8   1  -5   34.70   10.40
  -9   1   5   41.50   10.60
  -9   1   5   47.90    9.10
   9  -1   5   31.30   10.40
  -9  -1  -5   33.50   11.80
   9   1  -5   48.50   10.30
  -9   1  -5   12.00   10.90
  -9  -1   5   53.39   13.20
  -9  -1   5   34.00    9.80
   9   1   5   28.10   10.10
   0   2   5  726.93   16.80
   0  -2   5  703.23   16.40
   0   2  -5  707.13   16.70
   0   2  -5  708.33   16.50
   0  -2  -5  727.73   16.70
   0  -2   5  712.23   16.60
   0  -2   5  718.33   16.50
   0   2  -5  687.73   16.40
   1  -2   5 1826.82   40.10
  -1  -2  -5 1754.02   40.00
  -1  -2  -5 1731.23   39.60
  -1  -2  -5 1762.62   40.30
   1   2  -5 1797.72   39.80
   1  -2   5 1903.51   39.60
   1   2  -5 1780.52   39.90
   1   2  -5 1812.72   39.90
   1  -2   5 1785.52   39.70
   1   2   5 1744.53   39.90
  -1  -2   5 1808.82   39.30
   1   2   5 1730.63   39.40
   1   2   5 1728.53   39.10
   1   2   5 1788.02   39.40
  -1   2  -5 1773.42   39.60
  -1  -2   5 1729.83   39.30
  -1   2  -5 1750.22   39.10
  -1  -2   5 1780.92   39.40
  -1   2  -5 1843.92   39.00
   2  -2   5  514.45   11.80
   2   2  -5  497.65   12.80
   2  -2   5  493.15   12.60
  -2  -2  -5  489.35   13.50
  -2  -2  -5  513.35   12.90
   2   2  -5  477.85   13.10
   2   2  -5  485.15   12.40
   2  -2   5  480.75   13.10
  -2  -2  -5  485.05   13.60
  -2  -2   5  528.85   13.90
  -2  -2   5  540.85   13.80
   2   2   5  551.64   13.80
  -2  -2   5  538.15   13.50
  -2   2  -5  537.95   14.40
   2   2   5  553.04   13.90
  -2   2  -5  531.65   13.40
   2   2   5  541.25   14.30
   2   2   5  541.15   15.10
   3   2  -5  572.04   14.90
  -3   2   5  560.94   14.10
  -3  -2  -5  569.64   16.10
   3   2  -5  562.34   15.40
   3  -2   5  574.74   14.80
  -3   2   5  548.55   14.50
   3  -2   5  555.74   15.40
   3  -2   5  570.94   15.30
   3   2  -5  558.64   14.10
  -3  -2  -5  572.94   15.00
  -3  -2  -5  553.44   16.10
   3  -2  -5  522.75   13.80
   3   2   5  539.65   15.30
   3  -2  -5  531.85   14.40
   3   2   5  556.34   16.40
  -3  -2   5  542.75   14.80
  -3  -2   5  542.95   14.60
  -3   2  -5  552.94   14.10
   3   2   5  550.74   14.80
  -3   2  -5  547.95   15.20
   3   2   5  566.64   14.20
  -3   2  -5  525.25   14.00
  -4  -2  -5  171.18    7.90
  -4  -2  -5  185.58    9.30
   4   2  -5  157.18    8.80
   4  -2   5  172.48    9.30
   4  -2   5  158.98    8.30
   4   2  -5  166.68    6.50
   4   2  -5  172.68    8.10
  -4   2   5  153.98    7.10
   4  -2   5  160.98    8.00
  -4  -2  -5  170.88    9.60
  -4   2   5  177.88    7.90
   4   2   5  175.98   10.70
   4  -2  -5  183.28    7.60
  -4  -2   5  181.98    6.80
  -4   2  -5  175.48    7.50
   4   2   5  185.38    8.50
   4   2   5  167.58    8.90
   4   2   5  175.18    7.40
  -4   2  -5  174.18    9.20
  -4  -2   5  178.78    8.20
  -4  -2   5  188.68   10.60
  -4   2  -5  176.98    7.80
   5  -2   5  531.45   16.80
  -5   2   5  501.95   15.10
  -5  -2  -5  531.15   16.00
   5   2  -5  521.45   17.20
   5  -2   5  516.95   16.00
   5   2  -5  548.35   16.00
  -5  -2  -5  557.44   18.10
   5  -2   5  543.35   16.50
  -5  -2  -5  522.65   19.80
  -5   2   5  524.25   17.20
  -5   2   5  496.25   15.80
  -5  -2   5  532.45   18.50
   5   2   5  541.75   16.30
  -5  -2   5  530.85   16.40
   5  -2  -5  527.05   15.40
   5   2   5  503.55   17.80
  -5  -2   5  524.35   16.00
   5   2   5  533.65   14.70
   5  -2  -5  488.75   16.00
  -5   2  -5  505.65   15.90
   5   2   5  557.14   18.50
  -6   2   5  127.69    8.10
  -6  -2  -5  130.39   10.90
   6   2  -5  135.19    9.20
  -6   2   5  134.59    9.60
   6   2  -5  123.99   10.80
  -6  -2  -5  135.69    8.70
  -6  -2  -5  134.09   11.20
   6  -2   5  134.89    9.40
  -6  -2   5  125.89    9.70
   6   2   5  131.69    9.50
  -6   2  -5  126.29    8.30
   6  -2  -5  103.99    8.30
   6   2   5  141.09   11.70
  -6   2  -5  110.89   10.50
  -6   2  -5  121.59    9.10
  -6  -2   5  135.59   10.10
   6   2   5  127.19    7.60
  -7  -2  -5   99.09   12.20
   7   2  -5  100.29    9.60
  -7  -2  -5   85.19   11.30
  -7   2   5   97.69   10.50
  -7   2   5   79.29   12.00
   7  -2   5   97.89    9.70
  -7   2   5   99.59    9.10
   7   2   5   88.89    8.00
  -7   2  -5   91.49   11.40
   7  -2  -5   96.39    9.50
  -7  -2   5   90.09    9.50
  -7  -2   5  104.59   10.80
  -7   2  -5  106.29    9.10
   7   2   5   91.19    9.70
   7   2   5   75.49   11.20
  -7   2  -5   86.89   10.10
   8  -2   5  130.29   12.50
   8   2  -5  129.09   12.40
  -8  -2  -5  145.29   11.10
  -8   2   5  133.39   10.70
  -8  -2  -5  143.89   14.70
  -8   2   5  121.69   12.40
  -8  -2   5  140.79   12.10
   8  -2  -5  146.09   12.30
  -8   2  -5  158.58   11.20
  -8  -2   5  148.69   13.20
  -8   2  -5  144.29   14.00
   8   2   5  133.09   12.80
  -9   2   5   10.80   10.20
   9   2  -5   -2.00    8.40
   9  -2   5    4.60    9.20
  -9  -2  -5    8.60   11.30
  -9  -2   5   14.30    9.90
  -9   2  -5   17.40   11.10
   9   2   5    1.20    9.00
   9  -2  -5   24.50   10.00
  -9  -2   5    4.00    8.10
   0   3  -5 1149.98   25.80
   0  -3   5 1123.39   25.80
   0  -3   5 1117.09   25.60
   0   3   5 1117.89   25.80
   0   3  -5 1153.58   25.90
   0  -3   5 1145.19   25.90
   0  -3  -5 1126.39   25.80
   0   3  -5 1141.69   25.60
   0   3   5 1120.09   26.00
  -1  -3  -5  506.95   13.40
   1  -3   5  499.25   12.90
   1  -3   5  528.85   12.40
   1   3  -5  516.35   12.80
  -1   3   5  514.95   12.20
   1   3  -5  500.55   12.80
   1   3  -5  509.65   12.80
  -1  -3  -5  492.65   12.30
   1  -3   5  494.55   12.40
   1   3   5  548.55   13.60
   1   3   5  528.15   14.30
   1   3   5  514.05   13.30
  -1  -3   5  540.65   13.40
  -1   3  -5  531.65   13.60
   1   3   5  531.35   13.00
  -1  -3   5  519.95   13.30
  -1   3  -5  550.94   12.90
  -1   3  -5  537.05   13.00
  -1  -3   5  555.04   13.50
  -2  -3  -5 4170.38   92.59
   2  -3   5 4165.88   92.39
   2  -3   5 4235.68   92.99
   2   3  -5 4219.78   92.49
  -2  -3  -5 4222.18   93.19
   2   3  -5 4269.57   93.09
   2   3  -5 4171.48   92.69
  -2  -3  -5 4249.17   92.69
  -2  -3  -5 4190.78   93.69
   2  -3   5 4406.06   91.89
  -2  -3   5 4101.59   90.09
   2   3   5 4056.79   90.39
   2   3   5 4095.99   90.09
  -2  -3   5 4026.20   90.19
  -2   3  -5 4095.89   89.69
  -2   3  -5 4325.77   89.19
   2   3   5 4016.40   91.29
  -2   3  -5 4097.99   90.39
  -2  -3   5 4123.89   90.19
   2   3   5 4125.09   90.09
   3   3  -5  448.86   13.00
  -3  -3  -5  443.56   14.30
   3   3  -5  463.25   12.40
  -3  -3  -5  469.15   14.10
   3  -3   5  471.45   12.80
   3  -3   5  459.55   13.30
  -3  -3  -5  471.35   13.00
   3   3  -5  456.25   13.60
  -3  -3   5  458.05   12.50
   3   3   5  463.85   12.90
  -3  -3   5  465.25   13.30
   3   3   5  457.75   15.00
  -3  -3   5  466.35   13.10
   3  -3  -5  448.06   12.00
  -3   3  -5  473.05   12.30
  -3  -3   5  442.06   14.90
   3   3   5  451.55   13.10
   3   3   5  476.25   13.80
  -3   3  -5  461.45   13.60
   4  -3   5  185.18    8.30
   4   3  -5  181.38    9.30
   4  -3   5  179.28    8.40
  -4   3   5  171.68    7.10
  -4  -3  -5  197.78    9.80
  -4  -3  -5  188.58    9.80
   4   3  -5  187.58    8.40
  -4  -3  -5  185.78    8.30
  -4   3   5  172.78    7.90
   4   3  -5  182.18    7.20
  -4   3  -5  197.58    9.20
   4   3   5  190.38    8.60
   4   3   5  190.88    8.10
  -4  -3   5  191.68   10.80
  -4   3  -5  189.38    7.60
  -4  -3   5  201.18    9.20
   4   3   5  191.88    9.20
  -4  -3   5  190.58    7.50
   4  -3  -5  181.48    8.20
  -4  -3   5  185.08    8.70
   4   3   5  203.18   11.50
   4  -3  -5  191.08    7.80
  -5   3   5    0.60    3.90
   5   3  -5    2.70    4.70
   5  -3   5    7.60    4.70
   5   3  -5    8.70    5.80
  -5   3   5    5.00    5.20
  -5  -3  -5    7.40    6.40
  -5  -3  -5   -2.00    5.50
   5   3  -5   -3.60    3.50
  -5   3   5    1.00    4.50
   5  -3   5    4.20    4.90
   5  -3   5    2.70    5.00
  -5  -3  -5    2.30    4.80
   5   3   5    6.90    4.30
   5  -3  -5   -4.90    4.30
  -5   3  -5    5.60    4.10
   5   3   5    2.00    4.70
  -5  -3   5    8.20    4.70
  -5   3  -5    7.80    5.40
   5   3   5   10.50    6.20
   5  -3  -5    4.10    4.40
   5   3   5   11.40    6.50
  -5   3  -5   12.40    4.00
  -5  -3   5    0.50    3.60
  -5  -3   5    1.20    6.00
  -5  -3   5    4.50    5.20
  -6  -3  -5   98.49    8.40
   6   3  -5  125.09    9.00
  -6   3   5  113.39    9.00
  -6   3   5  106.89    7.70
   6   3  -5  107.09   10.70
  -6   3   5  122.69   10.20
  -6  -3  -5  112.39   10.70
   6  -3   5  115.99    8.90
   6   3  -5  108.19    6.90
   6  -3  -5  107.99    8.30
   6   3   5  125.59   12.10
  -6   3  -5  100.89    8.30
   6   3   5  103.59    9.20
  -6   3  -5   93.39   10.20
   6   3   5   96.99    7.60
  -6   3  -5  100.39    7.70
  -6  -3   5  105.79    9.00
  -6  -3   5  112.49    9.60
  -7   3   5   22.50    7.40
  -7  -3  -5    5.20    6.80
  -7   3   5   -0.60    7.60
   7   3  -5   18.90    7.30
  -7   3   5   18.40    5.90
  -7  -3  -5    4.20    8.30
   7  -3   5    8.00    6.90
   7   3   5    8.80    5.60
   7   3   5    6.40    7.20
   7   3   5    5.00    9.30
  -7  -3   5   11.70    6.90
  -7   3  -5    9.10    6.60
  -7   3  -5   22.40    6.30
   7  -3  -5   15.20    6.70
  -7  -3   5   11.60    7.80
   8  -3   5  105.09   11.50
  -8   3   5   82.69    9.10
  -8   3   5   74.29   10.70
   8   3  -5   77.39   10.50
  -8  -3   5   74.59   10.20
   8   3   5   97.49    9.20
   8   3   5   93.79   10.90
  -8   3  -5   99.89   12.70
  -8   3  -5  106.29   10.10
   8  -3  -5   93.19   11.50
  -8  -3   5  105.69   11.90
  -9  -3  -5   47.10   11.90
   9  -3   5   73.09   11.90
   9   3  -5   50.09   11.30
  -9   3   5   62.79   12.30
  -9  -3   5   71.19   12.20
  -9   3  -5   85.69   13.60
  -9  -3   5   73.09   11.70
   9  -3  -5   62.59   11.20
   9   3   5   57.29   11.80
   0  -4  -5  238.28    7.30
   0   4  -5  232.48    7.10
   0   4   5  231.48    7.40
   0   4   5  241.78    7.60
   0   4  -5  244.58    7.50
   0   4  -5  241.98    7.40
   0  -4  -5  239.48    7.40
   0  -4   5  233.88    7.10
   0  -4   5  239.58    7.40
   1  -4   5 2934.21   62.99
  -1  -4  -5 2907.81   62.89
  -1   4   5 2792.92   62.69
  -1  -4  -5 2870.21   63.49
   1   4  -5 2808.02   63.29
   1   4  -5 2868.11   63.29
   1   4  -5 2807.42   63.29
   1  -4   5 2775.22   62.79
  -1   4   5 2951.30   62.89
   1  -4   5 2926.51   63.39
  -1   4  -5 2794.42   61.79
   1   4   5 2814.22   63.09
  -1   4  -5 2903.71   61.79
  -1  -4   5 2713.93   61.99
  -1  -4   5 2873.51   62.29
   1   4   5 2874.61   61.69
  -1  -4   5 2790.52   62.39
  -1   4  -5 2828.72   62.39
   1   4   5 2774.52   61.99
   1   4   5 2774.02   62.39
   2   4  -5  214.48    7.50
   2  -4   5  222.38    7.80
  -2  -4  -5  216.38    8.50
  -2  -4  -5  209.38    7.70
   2   4  -5  216.48    7.80
   2  -4   5  224.68    6.60
  -2  -4  -5  209.78    8.70
  -2  -4  -5  226.08    7.50
  -2  -4  -5  206.78    7.50
   2   4  -5  215.88    8.10
   2  -4   5  230.18    7.20
  -2  -4   5  192.98    7.40
  -2   4  -5  203.48    6.50
   2   4   5  183.18    7.70
   2   4   5  194.68    9.20
   2   4   5  193.68    7.40
  -2   4  -5  190.38    7.60
   2   4   5  188.38    7.10
  -2   4  -5  202.88    6.00
  -2  -4   5  189.68    7.20
  -2  -4   5  197.68    7.10
  -3  -4  -5   74.69    7.10
   3  -4   5   72.29    5.80
   3   4  -5   68.59    5.40
   3   4  -5   68.49    6.50
  -3  -4  -5   60.19    5.80
   3   4  -5   68.79    5.80
   3  -4   5   77.79    5.50
  -3  -4  -5   80.89    7.20
  -3  -4   5   40.90    6.50
  -3  -4   5   47.60    5.10
  -3  -4   5   62.29    5.70
  -3   4  -5   48.40    5.30
   3   4   5   61.19    5.70
   3   4   5   48.50    6.60
  -3  -4   5   66.59    6.00
   3   4   5   65.29    5.70
  -4  -4  -5 1062.49   26.50
   4   4  -5 1092.59   25.60
   4  -4   5  997.20   26.50
   4   4  -5 1032.50   27.40
  -4  -4  -5 1094.79   27.80
   4  -4   5 1044.20   26.00
   4   4  -5 1051.09   26.40
  -4  -4  -5 1045.90   28.00
  -4  -4  -5 1074.69   26.00
  -4  -4   5 1094.39   27.50
  -4  -4   5 1096.49   29.80
  -4  -4   5 1083.89   27.20
   4   4   5 1102.49   29.80
   4   4   5 1123.39   28.00
   4   4   5 1064.99   27.90
   4  -4  -5 1058.69   26.00
  -4  -4   5 1114.89   26.50
  -4   4  -5 1073.69   27.60
   4   4   5 1101.49   27.30
   4  -4  -5 1055.49   26.50
  -4   4  -5 1109.69   26.30
   5  -4   5  194.48    9.40
   5   4  -5  212.28    9.80
   5  -4   5  192.28    9.60
   5   4  -5  203.58    8.40
  -5  -4  -5  198.28    9.50
  -5  -4  -5  185.08   11.40
   5   4  -5  212.28   11.20
  -5  -4  -5  228.98   11.50
  -5   4   5  186.18    9.90
  -5  -4   5  213.48    8.70
  -5   4  -5  197.28    8.60
   5  -4  -5  204.58    9.30
  -5  -4   5  229.88   10.70
  -5  -4   5  211.88   12.40
  -5  -4   5  219.78   10.20
   5  -4  -5  198.38    8.80
   5   4   5  209.28    9.30
   5   4   5  217.98   12.80
   5   4   5  224.98   10.20
   5   4   5  195.18   12.30
  -5   4  -5  223.28   10.80
  -6   4   5  189.88   10.40
  -6  -4  -5  187.68   12.70
   6   4  -5  197.18   10.70
  -6   4   5  187.78   11.30
   6  -4   5  194.88   10.60
  -6  -4  -5  201.78   10.80
   6   4  -5  199.78   12.70
   6   4  -5  194.48    8.90
   6   4   5  169.58   13.10
  -6  -4   5  163.18   10.80
  -6  -4   5  142.99   10.00
  -6   4  -5  159.88    8.90
   6  -4  -5  146.59    9.20
  -6  -4   5  148.59    8.10
   6   4   5  175.38    9.20
   6   4   5  143.89   10.40
  -7   4   5   35.10    6.10
   7   4  -5   36.70    6.00
  -7   4   5   46.30    8.50
   7   4  -5   38.40    8.30
  -7  -4  -5   52.29    8.80
  -7   4   5   25.40    8.50
  -7  -4  -5   36.60    9.40
   7  -4   5   44.00    8.00
  -7  -4   5   31.30    6.10
   7   4   5   32.40   10.40
  -7  -4   5   29.50    8.50
   7  -4  -5   30.20    7.50
  -7   4  -5   14.90    8.70
  -7   4  -5   42.00    7.20
   7   4   5   25.70    7.60
   7   4   5   29.40    6.50
  -8   4   5   91.89   10.90
  -8  -4  -5   93.19   16.00
   8  -4   5  106.49   11.60
  -8   4   5   99.29    9.20
   8   4  -5   87.79   11.60
  -8  -4   5   91.19   11.40
   8   4   5   86.59   10.80
  -8   4  -5   55.99    9.70
  -8   4  -5  105.29   10.60
  -8  -4   5   86.49   12.30
  -8   4  -5   78.19   12.20
   8   4   5   83.39    8.80
   8  -4  -5   89.29   10.40
   9  -4   5   82.29   12.30
   9   4  -5   87.69   12.70
  -9  -4  -5   77.29   13.40
   9  -4  -5   70.29   12.40
  -9  -4   5   83.39   12.80
  -9   4  -5   90.19   13.30
  -9  -4   5   89.19   12.00
   9   4   5   87.79   12.00
   0   5   5    2.40    2.80
   0  -5  -5    4.60    2.60
   0  -5   5   12.50    3.10
   0  -5   5   10.00    3.00
   0   5  -5    8.50    2.90
   0  -5  -5    6.00    2.90
   0   5   5    8.10    2.90
   0   5  -5    4.00    2.90
   0   5  -5    8.30    2.90
   0  -5   5    7.00    2.80
   1  -5   5 1938.51   43.30
   1   5  -5 1927.81   43.90
  -1  -5  -5 1963.30   44.10
  -1   5   5 1903.61   43.30
   1   5  -5 1909.21   43.90
   1   5  -5 1925.61   43.90
   1  -5   5 1988.80   44.30
  -1  -5  -5 1991.30   44.60
   1  -5   5 1962.80   43.80
  -1  -5   5 1822.72   41.00
   1   5   5 1810.52   41.80
  -1  -5   5 1846.82   40.80
  -1  -5   5 1751.42   40.50
   1  -5  -5 1760.72   40.20
   1   5   5 1747.13   40.90
  -1   5  -5 1868.11   40.40
  -1   5  -5 1778.12   40.20
  -1   5  -5 1803.42   40.80
  -2  -5  -5  138.79    6.50
  -2  -5  -5  132.19    7.40
   2  -5   5  132.99    6.30
   2   5  -5  137.09    6.50
   2   5  -5  135.79    6.90
   2   5  -5  127.59    6.30
   2  -5   5  140.49    5.40
  -2  -5  -5  133.79    6.10
   2  -5   5  137.99    5.70
   2   5   5  125.19    6.00
  -2  -5   5  130.89    6.40
  -2  -5   5  116.29    8.30
  -2  -5   5  131.89    6.40
  -2   5  -5  133.39    6.60
   2   5   5  125.29    6.80
   2   5   5  124.29    6.60
  -2   5  -5  134.09    5.50
  -2  -5   5  131.69    6.50
  -2   5  -5  134.89    5.20
   2   5   5  132.19    8.60
  -3  -5  -5  415.76   13.30
  -3  -5  -5  431.46   12.40
   3   5  -5  420.36   12.30
  -3  -5  -5  412.86   14.10
   3   5  -5  395.26   13.10
   3  -5   5  422.86   12.40
  -3  -5  -5  407.56   12.30
   3  -5   5  391.86   11.70
  -3   5  -5  376.06   10.80
  -3  -5   5  393.96   11.70
  -3  -5   5  381.76   11.90
  -3   5  -5  365.66   12.10
   3   5   5  379.86   14.30
   3   5   5  374.06   11.70
  -3  -5   5  370.36   14.10
  -3  -5   5  395.76   12.20
   3   5   5  381.66   12.50
  -4  -5  -5  239.28    9.30
   4  -5   5  251.47    9.40
   4  -5   5  230.18   13.40
   4   5  -5  265.27    9.40
  -4  -5  -5  238.08    9.80
   4   5  -5  248.58    9.80
   4   5  -5  244.18   10.80
  -4  -5  -5  246.48   11.00
   4   5   5  250.07    9.80
   4   5   5  241.58    9.70
   4   5   5  251.07   12.70
  -4   5  -5  259.07   10.30
  -4  -5   5  239.18    9.10
  -4  -5   5  225.28   10.00
  -4   5  -5  240.78    8.60
  -4  -5   5  252.17   10.00
   4   5   5  240.48   10.60
  -5  -5  -5   40.90    7.30
  -5  -5  -5   45.70    7.50
   5   5  -5   46.40    6.30
   5   5  -5   35.20    5.20
   5  -5   5   45.70    6.20
   5   5  -5   43.40    7.60
   5  -5   5   50.29    6.20
   5   5   5   37.50    7.60
   5  -5  -5   44.10    5.50
   5   5   5   38.70    5.80
  -5  -5   5   34.40    8.00
  -5  -5   5   42.60    5.40
   5   5   5   46.90    6.30
  -5   5  -5   49.80    6.80
  -5  -5   5   49.00    6.50
   5  -5  -5   48.50    6.00
   5   5   5   32.30    8.00
  -5   5  -5   52.59    5.80
  -5  -5   5   44.70    6.80
  -6  -5  -5  196.28   12.50
   6   5  -5  183.18   13.10
   6   5  -5  204.48    9.70
  -6  -5  -5  206.88   11.20
  -6   5   5  187.48    8.80
   6  -5   5  192.08   10.80
  -6   5   5  196.48   10.90
   6   5  -5  187.28   10.90
   6   5   5  157.68   13.40
   6   5   5  167.98    9.70
  -6  -5   5  150.48   10.90
  -6  -5   5  166.28    9.10
   6  -5  -5  165.28    9.50
   6   5   5  158.08   10.70
  -6   5  -5  172.38    8.90
   7   5  -5   73.99    7.50
  -7   5   5   64.59    9.00
  -7  -5  -5   63.89   10.90
   7   5  -5   67.49   10.70
  -7   5   5   71.69    7.60
  -7  -5   5   75.59   10.40
   7   5   5   57.99    9.00
  -7   5  -5   63.09   10.30
  -7  -5   5   38.20    6.80
   7   5   5   53.49   11.10
  -7   5  -5   67.79    9.30
   7   5   5   57.49    7.70
   8   5  -5   23.10    8.50
   8   5  -5   34.00    7.20
  -8  -5  -5   27.20   10.00
   8  -5   5   24.30    8.90
  -8   5   5   37.70    9.90
  -8  -5   5   25.90    9.40
  -8   5  -5   45.10    8.20
  -8  -5   5   41.10    9.20
   8   5   5   45.30    8.00
   8  -5  -5   33.90    8.90
  -8   5  -5   41.70   11.60
   8   5   5   32.40    8.80
   9   5  -5   81.79   11.50
  -9  -5  -5   73.29   13.30
   9  -5   5   61.29   10.80
   9   5   5   87.59   11.10
  -9  -5   5   83.09   13.20
   9  -5  -5   70.59   11.40
   9   5   5   75.89   11.80
   0  -6   5  305.97    9.00
   0  -6  -5  318.57    9.60
   0   6   5  321.47   10.00
   0  -6   5  308.87    9.40
   0   6  -5  315.17    9.20
   0   6  -5  328.17    9.60
   0  -6   5  315.77    9.70
   0   6   5  313.97    9.70
   0   6  -5  327.17    9.60
  -1  -6  -5  595.14   15.00
   1   6  -5  620.94   15.80
  -1   6   5  613.74   15.30
   1  -6   5  613.94   15.10
   1   6  -5  618.84   15.80
  -1  -6  -5  610.54   16.00
  -1  -6  -5  609.04   16.40
   1   6  -5  603.64   15.90
   1  -6   5  595.44   15.60
   1  -6   5  623.04   15.50
   1  -6  -5  577.24   14.70
   1   6   5  575.84   16.50
   1   6   5  600.34   15.60
  -1  -6   5  586.54   15.10
  -1   6  -5  592.04   14.60
  -1  -6   5  561.94   16.40
  -1  -6   5  583.54   14.90
  -1   6  -5  601.54   14.80
  -1   6  -5  566.94   15.20
  -1  -6   5  573.44   15.40
   2   6  -5  172.98    7.60
   2  -6   5  177.08    6.60
  -2  -6  -5  179.78    7.60
  -2  -6  -5  191.68    8.70
   2   6  -5  183.98    7.50
   2  -6   5  168.08    6.60
  -2  -6  -5  189.08    7.80
   2   6  -5  169.58    7.90
  -2  -6  -5  186.98    7.20
   2  -6   5  180.78    7.30
   2   6   5  152.68    7.50
  -2   6  -5  154.88    6.10
  -2  -6   5  166.38    7.20
   2   6   5  158.38    6.60
  -2  -6   5  158.38    7.20
  -2  -6   5  148.39    7.20
   2   6   5  154.68    7.40
  -2   6  -5  154.98    6.00
  -2   6  -5  164.48    7.30
   2   6   5  163.78    9.70
  -2  -6   5  155.88    9.30
   3   6  -5  342.77   12.10
   3  -6   5  341.57   10.40
  -3  -6  -5  345.57   11.30
   3   6  -5  350.06   11.20
  -3  -6  -5  334.97   11.10
  -3  -6  -5  356.86   13.00
  -3  -6  -5  350.26   12.00
   3   6  -5  342.97   11.30
   3  -6   5  329.87   11.00
   3   6   5  346.77   11.60
  -3  -6   5  341.57   11.40
   3   6   5  334.27   12.10
  -3   6  -5  325.97   11.40
  -3   6  -5  371.66   10.20
   3   6   5  342.47   11.10
  -3  -6   5  342.57   13.80
  -3  -6   5  343.87   11.40
  -3  -6   5  344.07   11.60
   3   6   5  348.97   14.00
   4  -6   5  267.47   10.60
   4   6  -5  293.27   12.00
  -4  -6  -5  275.17   12.60
   4   6  -5  283.67   10.80
  -4  -6  -5  296.77   10.70
  -4  -6  -5  287.77   10.80
   4  -6   5  292.97   10.20
   4   6  -5  303.47   10.60
  -4  -6  -5  305.27   10.90
  -4  -6  -5  301.67   11.90
  -4   6  -5  282.57   10.90
   4   6   5  280.17   13.60
   4   6   5  267.17   10.40
   4   6   5  260.27   11.30
  -4  -6   5  268.67   10.10
  -4  -6   5  272.07   13.20
  -4  -6   5  265.77   10.80
   4   6   5  272.97   10.60
  -4   6  -5  261.87    9.10
   5   6  -5  248.38   10.00
  -5  -6  -5  222.68    9.90
   5   6  -5  228.28   12.30
  -5  -6  -5  236.08   12.10
   5  -6   5  220.28   10.20
  -5  -6  -5  223.58   10.80
   5   6   5  213.08   10.50
  -5  -6   5  255.97   11.40
  -5   6  -5  224.88    9.00
   5  -6  -5  212.68    9.70
   5   6   5  221.58   11.70
   5  -6  -5  207.58    9.10
   5   6   5  219.88   10.20
   5   6   5  224.48   13.80
  -5   6  -5  235.78   11.20
  -5  -6   5  252.67   11.10
  -5  -6   5  235.98   10.20
   6   6  -5   89.79    8.70
   6   6  -5   59.89    9.50
   6   6  -5   78.59    7.40
  -6  -6  -5   72.89   10.40
  -6   6   5   73.19    8.30
   6  -6   5   73.09    8.10
  -6  -6   5   53.19    8.30
  -6   6  -5   56.89    8.80
   6   6   5   57.99    8.00
  -6  -6   5   55.69    6.70
  -6   6  -5   53.39    6.70
   6   6   5   62.29   10.50
   6   6   5   56.59    7.30
   6  -6  -5   55.09    7.30
   7  -6   5    9.20    7.00
   7   6  -5   19.90    6.60
  -7  -6  -5   19.40    9.10
  -7   6   5    3.20    7.00
   7   6  -5   23.40    7.50
  -7  -6   5   11.00    7.70
  -7   6  -5   17.10    6.20
   7   6   5    8.20    6.50
   7   6   5    6.70    7.30
   7   6   5   13.00    9.80
   7  -6  -5   18.90    7.30
  -7   6  -5   20.20    9.00
  -8   6   5  122.99   12.70
   8  -6   5  117.49   11.80
  -8  -6  -5  137.79   14.20
   8   6  -5  107.69   11.60
   8   6  -5   99.19   10.20
   8   6   5  114.89   12.10
   8  -6  -5  109.59   10.90
  -8  -6   5   97.39   12.40
   8   6   5  117.99   13.60
  -8   6  -5  122.69   13.60
   9  -6   5   93.89   11.80
   9   6  -5   99.19   12.60
  -9  -6  -5   95.69   14.00
  -9   6   5   78.49   14.20
   9   6   5   79.89    9.90
  -9  -6   5   99.79   13.60
   9  -6  -5   87.59   11.40
   0   7  -5   47.10    4.90
   0   7  -5   51.59    4.70
   0   7   5   58.49    5.10
   0  -7  -5   51.69    4.90
   0  -7  -5   53.99    4.60
   0  -7   5   55.09    5.10
   0   7   5   59.89    5.80
   0   7  -5   67.89    5.30
   0  -7   5   50.69    4.70
   0  -7   5   52.79    4.50
   1   7  -5  215.48    9.00
   1  -7   5  206.48    7.70
   1   7  -5  225.58    8.90
   1  -7   5  210.18    7.40
  -1  -7  -5  217.78    8.10
  -1   7   5  199.38    7.50
   1  -7   5  199.48    7.60
  -1  -7  -5  210.28    8.30
   1   7  -5  203.28    8.00
  -1  -7   5  208.78    7.80
  -1  -7   5  215.68    7.80
   1  -7  -5  205.78    7.40
  -1   7  -5  215.58    7.60
   1   7   5  207.08    9.80
  -1  -7   5  215.98    8.30
  -1   7  -5  203.38    7.10
   1   7   5  198.08    8.40
  -1  -7   5  196.68    9.50
  -1   7  -5  215.88    8.00
  -2  -7  -5  520.25   14.20
  -2  -7  -5  480.85   13.60
   2   7  -5  506.35   14.60
   2   7  -5  492.15   14.30
  -2  -7  -5  492.55   15.30
  -2  -7  -5  517.55   14.40
   2  -7   5  487.05   13.70
   2  -7   5  496.45   13.30
   2   7  -5  475.25   13.90
   2   7   5  562.14   15.40
  -2   7  -5  546.85   14.10
  -2  -7   5  516.75   17.00
  -2  -7   5  548.05   15.00
  -2  -7   5  547.85   15.40
   2   7   5  552.14   15.50
  -2   7  -5  550.44   14.10
  -2  -7   5  536.35   15.00
   2   7   5  559.94   15.60
  -2   7  -5  533.15   15.10
   2   7   5  494.05   22.20
   3   7  -5   29.80    5.40
  -3  -7  -5   24.00    4.50
   3  -7   5   38.30    4.80
  -3  -7  -5   24.60    4.40
   3   7  -5   22.60    4.60
   3   7  -5   24.00    4.60
  -3  -7  -5   26.50    5.80
  -3  -7  -5   15.60    5.00
   3   7   5   30.60    4.70
   3   7   5   20.30    4.90
  -3  -7   5   22.70    4.60
  -3  -7   5   34.50    4.80
  -3  -7   5   15.00    6.20
  -3  -7   5   23.50    4.90
   3   7   5   33.60    5.50
   3   7   5   27.30    6.60
  -4  -7  -5  520.55   18.20
  -4  -7  -5  527.65   16.90
   4   7  -5  533.35   15.90
   4   7  -5  537.75   17.30
  -4  -7  -5  541.45   15.90
   4  -7   5  512.95   15.00
  -4  -7  -5  528.45   15.90
   4  -7   5  526.55   15.70
   4   7  -5  521.35   15.70
   4   7   5  530.85   16.10
  -4  -7   5  528.65   16.60
   4   7   5  533.15   17.10
   4   7   5  547.85   16.50
  -4  -7   5  561.54   16.90
  -4  -7   5  561.44   16.30
  -4   7  -5  525.35   14.70
  -4  -7   5  538.95   19.30
  -4   7  -5  527.25   16.40
   4   7   5  591.34   19.90
   5  -7   5  212.78    9.90
   5   7  -5  216.08   10.40
  -5  -7  -5  202.58   10.70
  -5  -7  -5  219.68   12.10
   5   7  -5  216.28   10.10
   5   7  -5  200.48   12.10
  -5  -7  -5  213.78   10.60
  -5   7  -5  204.28   11.00
   5   7   5  228.88   10.70
  -5  -7   5  232.18   11.50
  -5   7  -5  200.38    8.90
  -5  -7   5  233.18   10.30
   5   7   5  206.08   11.60
   5   7   5  226.78   10.70
   5   7   5  220.18   14.20
   6   7  -5   97.39    9.80
   6  -7   5  118.39    9.80
  -6  -7  -5  109.19   11.50
   6   7  -5  127.99   12.60
   6   7  -5  116.29    8.90
   6   7   5  103.19    9.50
   6   7   5  107.79   12.40
  -6   7  -5   93.79    7.90
  -6   7  -5  103.99   10.40
  -6  -7   5  106.79   10.70
   6  -7  -5   89.39    8.60
   6   7   5   91.49    9.40
  -7  -7  -5    3.10    8.50
  -7   7   5   11.30    7.40
   7   7  -5   15.40    6.60
   7   7  -5   25.00    7.90
   7  -7   5   13.60    7.40
   7   7   5   12.00    7.00
  -7   7  -5    9.30    6.00
   7   7   5    4.40    9.90
   7   7   5   10.40    7.60
  -7  -7   5   21.10    8.20
  -8   7   5   72.69   10.50
   8  -7   5   75.59   10.50
   8   7  -5   59.69   10.90
   8   7  -5   57.79   11.30
  -8  -7  -5   75.39   11.90
  -8   7  -5   80.19    9.30
  -8  -7   5   87.79   11.50
   8   7   5   75.29   10.50
   8  -7  -5   81.29    9.90
   8   7   5   73.09    9.30
  -8   7  -5   69.69   12.60
   9   7  -5    8.50    9.40
  -9  -7  -5   14.50   11.30
   9  -7   5   15.20    9.70
  -9   7   5   15.00   10.50
   9   7  -5   19.10    8.30
  -9  -7   5   35.30   11.80
   9   7   5    8.90    7.80
   9  -7  -5    8.50    8.80
  -9   7  -5    9.40   10.70
   9   7   5   18.20    9.60
   0   8  -5    4.90    3.40
   0   8  -5   12.40    3.60
   0  -8   5    9.50    3.80
   0   8   5   -2.10    3.70
   0  -8  -5    8.50    3.20
   0  -8   5    7.70    3.10
   0  -8   5    2.70    3.20
   0  -8  -5    6.80    3.60
   0   8  -5    3.60    4.20
   0   8   5   20.30    4.60
   1   8  -5  183.68    8.00
   1  -8   5  197.28    7.40
  -1  -8  -5  191.98    8.30
  -1   8   5  183.88    7.60
   1  -8   5  189.38    7.60
  -1  -8  -5  179.18    8.00
   1   8  -5  196.08    7.80
   1  -8   5  199.38    9.60
   1   8  -5  184.68    8.00
  -1   8  -5  198.98    7.40
   1  -8  -5  175.18    7.20
  -1   8  -5  172.68    6.80
  -1  -8   5  206.28    9.50
  -1  -8   5  178.98    8.00
   1   8   5  163.08    8.10
  -1  -8   5  175.88    7.50
   1   8   5  204.58    9.90
  -1   8  -5  187.78    7.70
  -1  -8   5  159.98    7.30
  -2   8   5  164.98    6.50
   2   8  -5  161.08    7.90
  -2  -8  -5  163.68    7.20
   2   8  -5  163.08    8.30
   2  -8   5  165.18    7.20
  -2  -8  -5  169.58    7.90
  -2  -8  -5  154.78    8.70
   2  -8   5  158.58    6.90
   2   8  -5  162.38    7.60
   2  -8   5  157.18    6.70
  -2  -8  -5  163.68    7.50
  -2  -8   5  147.59    9.80
  -2  -8   5  167.48    8.00
   2   8   5  165.08    8.20
   2   8   5  160.88    6.90
   2   8   5  167.58    8.00
  -2  -8   5  150.38    7.50
  -2   8  -5  152.08    6.50
  -2   8  -5  153.88    6.70
  -2   8  -5  159.98    7.60
  -2  -8   5  164.08    7.60
   2   8   5  181.08   10.40
   3  -8   5  289.67   10.30
   3   8  -5  284.57   10.80
   3   8  -5  286.87   11.60
  -3  -8  -5  291.87   11.10
  -3  -8  -5  294.97   10.40
   3  -8   5  278.47    9.90
  -3  -8  -5  272.57   12.30
   3   8  -5  293.17   10.60
  -3  -8  -5  310.57   11.00
  -3  -8   5  299.57   11.00
  -3  -8   5  298.27   11.10
  -3   8  -5  304.77   10.90
   3   8   5  291.97   11.30
  -3   8  -5  304.67    9.20
   3   8   5  316.57   13.90
   3   8   5  309.77   10.60
   3   8   5  300.37   11.70
  -3   8  -5  301.47    9.50
  -3  -8   5  300.97   11.20
   4   8  -5  101.39    9.00
   4   8  -5  104.89    7.70
   4   8  -5   94.69    7.60
  -4  -8  -5   93.89    7.40
   4  -8   5   89.89    7.70
   4  -8   5   88.79    7.10
  -4  -8  -5   97.39    8.60
  -4   8  -5   87.19    7.70
   4   8   5  104.29    8.10
   4   8   5   91.49    7.30
   4   8   5   92.09    8.70
  -4  -8   5   91.89   10.40
  -4  -8   5   97.79    8.00
  -4   8  -5   96.29    6.20
  -4  -8   5   93.89    7.50
   4   8   5   91.09   10.10
  -4  -8   5   84.49    7.90
  -5  -8  -5   54.09    8.50
   5   8  -5   63.09    7.10
   5   8  -5   60.99    7.10
   5   8  -5   51.39    8.70
   5  -8   5   54.79    6.70
   5   8   5   58.99    7.30
  -5   8  -5   66.59    7.80
  -5   8  -5   65.39    6.30
   5   8   5   69.99   10.30
  -5  -8   5   73.59    8.40
   5   8   5   78.09    7.90
   5   8   5   56.89    8.50
  -6  -8  -5  117.49   11.50
   6  -8   5  114.29    9.60
   6   8  -5  106.09   12.40
   6   8  -5  106.99   10.40
   6   8  -5   91.19    9.70
   6   8   5  102.09    9.80
   6   8   5   94.79   11.90
   6   8   5   95.69    9.70
  -6   8  -5   80.79    7.60
  -6  -8   5   98.59   10.40
  -6   8  -5  100.89   10.90
   7   8  -5   68.19    9.70
  -7  -8  -5   70.09   10.80
   7  -8   5   54.19    8.90
  -7   8   5   63.79    9.40
  -7   8  -5   56.79    7.30
  -7  -8   5   56.39    9.90
   7   8   5   66.49   12.60
   7   8   5   68.19    9.10
   7   8   5   66.19    9.40
  -8  -8  -5   49.70   11.00
   8   8  -5   45.20    8.60
  -8   8   5   45.40    9.40
   8   8  -5   42.10    9.60
  -8  -8   5   66.69   12.40
  -8   8  -5   53.99    8.30
   8  -8  -5   51.49    8.90
   8   8   5   46.60    9.60
   8   8   5   47.60    9.50
  -8   8  -5   29.30   10.70
   0   9   5  429.46   13.20
   0   9  -5  444.76   13.20
   0   9  -5  419.76   12.60
   0  -9  -5  426.96   13.00
   0  -9   5  451.05   12.30
   0  -9   5  435.66   13.30
   0   9   5  439.26   14.10
   0  -9   5  439.26   12.70
   0   9  -5  453.35   12.90
   0  -9  -5  426.36   12.50
   1  -9   5   22.10    4.30
   1  -9   5   29.90    4.20
   1   9  -5   37.20    5.00
  -1  -9  -5   29.10    4.80
   1  -9   5   30.90    5.00
   1   9  -5   29.80    4.50
  -1   9   5   25.00    4.30
   1   9  -5   30.40    4.80
  -1  -9  -5   23.60    4.60
   1   9   5   36.40    6.30
  -1  -9   5   43.90    6.10
  -1   9  -5   33.70    4.40
  -1  -9   5   33.10    4.60
  -1  -9   5   41.50    4.90
  -1   9  -5   37.00    4.80
  -1  -9   5   33.40    5.00
   1  -9  -5   29.00    4.20
   1   9   5   31.70    5.10
  -1   9  -5   29.40    4.10
  -2   9   5   64.19    5.10
   2   9  -5   63.29    6.20
   2   9  -5   55.69    6.40
   2  -9   5   70.49    5.30
  -2  -9  -5   72.69    6.60
  -2  -9  -5   62.79    6.10
  -2  -9  -5   69.79    8.80
   2  -9   5   62.59    5.60
   2   9  -5   63.59    6.10
  -2  -9  -5   68.09    7.10
   2   9   5   71.99    5.50
   2   9   5   62.29    7.50
   2   9   5   57.59    5.90
  -2  -9   5   60.49    6.00
  -2  -9   5   61.79    7.40
  -2   9  -5   50.09    5.00
  -2  -9   5   56.29    6.00
  -2   9  -5   53.79    5.30
  -2   9  -5   60.59    6.20
  -2  -9   5   49.80    5.70
   2  -9  -5   46.50    4.90
   2   9   5   55.29    6.00
  -3  -9  -5  192.68    8.80
   3  -9   5  187.28    8.40
   3   9  -5  190.48    9.30
   3   9  -5  184.18    8.80
  -3  -9  -5  214.88   11.00
  -3  -9  -5  179.68    9.10
  -3  -9  -5  195.98    9.10
   3   9  -5  202.18   10.10
   3  -9   5  180.38    7.90
   3   9   5  203.08    8.60
  -3  -9   5  201.18    9.40
  -3  -9   5  188.28   11.80
  -3  -9   5  218.48    9.70
   3   9   5  186.98   12.10
  -3   9  -5  188.68    7.70
  -3   9  -5  195.78    7.60
  -3  -9   5  193.88    9.10
   3   9   5  200.98    9.70
  -3   9  -5  199.28    9.10
   3   9   5  195.28    9.80
   4  -9   5  138.09    7.80
  -4  -9  -5  143.69    9.60
   4   9  -5  133.69   10.40
   4   9  -5  147.89    9.00
   4   9  -5  152.08    8.90
   4   9   5  153.08   10.30
   4   9   5  162.18    9.60
  -4  -9   5  164.38    9.50
   4   9   5  147.19    8.70
   4   9   5  148.29   12.50
  -4   9  -5  162.88    9.50
   5  -9   5   93.79    9.60
  -5  -9  -5  111.59   10.30
   5   9  -5   89.29    8.80
   5   9  -5  103.89   11.10
   5   9  -5   83.39    8.60
  -5  -9   5   80.09    8.90
   5   9   5   89.69   11.50
   5   9   5   90.59    9.70
   5   9   5   96.09    8.80
   5   9   5   83.89    8.80
  -5   9  -5   88.69    8.70
  -5   9  -5   79.99    7.00
   6  -9   5   94.19    9.90
   6   9  -5  113.89   12.20
  -6  -9  -5  108.19   11.80
   6   9  -5  107.49   10.20
   6   9  -5   89.39   11.80
  -6   9  -5  119.29    8.30
   6   9   5  102.19   10.50
   6   9   5  105.89   10.60
  -6  -9   5  108.49   11.20
  -6   9  -5  124.89   11.60
   6   9   5  140.69   15.40
  -7  -9  -5   64.59   11.70
   7  -9   5   71.69    9.10
   7   9  -5   76.69    9.40
  -7   9   5   75.59    9.20
   7   9  -5   55.79   10.20
  -7   9  -5   65.99    7.50
   7  -9  -5   71.69    8.70
   7   9   5   78.09   13.60
  -7  -9   5   47.20   10.40
   7   9   5   79.69    9.80
   7   9   5   51.69    9.00
   8   9  -5   75.59    9.60
  -8  -9  -5   71.69   12.10
   8   9  -5   67.79   11.00
  -8   9   5   68.79   10.80
  -8  -9   5   90.19   13.10
   8   9   5   83.19   10.50
   8   9   5   70.79   11.20
  -8   9  -5   77.79    9.90
   0  10   5   74.89    7.80
   0 -10  -5   61.39    5.90
   0 -10   5   88.79    6.10
   0  10  -5   84.39    6.20
   0  10  -5   83.79    6.40
   0  10   5   66.49    6.80
   0 -10  -5   68.79    6.20
   0  10  -5   97.49    6.70
   0 -10   5   90.99    5.80
  -1 -10  -5  191.98    9.00
  -1 -10  -5  185.48    8.90
   1  10  -5  184.18    8.40
   1  10  -5  184.78    8.60
   1 -10   5  193.98    8.70
   1 -10   5  187.08    7.70
   1 -10   5  191.48    8.00
   1  10  -5  200.18    8.90
  -1  10   5  181.48    8.30
  -1 -10   5  197.98    9.30
   1  10   5  186.28   10.60
  -1  10  -5  211.98    8.60
  -1 -10   5  215.18   10.40
  -1  10  -5  200.88    8.60
  -1 -10   5  199.88    8.60
  -1 -10   5  205.88    8.40
  -1  10  -5  207.98    8.10
   1  10   5  212.98    9.50
   1 -10  -5  194.08    8.30
  -2 -10  -5  430.46   13.90
   2 -10   5  395.46   12.60
   2  10  -5  415.56   14.20
   2  10  -5  427.66   13.80
   2 -10   5  405.46   12.80
  -2 -10  -5  418.36   12.80
   2  10  -5  425.46   13.30
  -2  10   5  417.66   12.40
   2 -10   5  400.26   12.00
  -2  10  -5  418.46   12.30
   2  10   5  458.95   14.60
   2  10   5  427.26   13.70
  -2 -10   5  446.66   16.00
  -2 -10   5  426.96   14.20
   2 -10  -5  399.26   12.50
  -2  10  -5  415.66   12.70
  -2  10  -5  434.46   13.50
  -2 -10   5  434.96   13.40
   2  10   5  446.56   16.50
  -2 -10   5  416.66   13.50
   3 -10   5    7.00    3.90
   3 -10   5   -0.20    3.90
  -3 -10  -5    6.70    5.50
   3  10  -5    4.10    5.50
  -3 -10  -5    5.40    4.90
   3  10  -5   10.60    4.90
   3 -10   5   12.00    4.30
   3  10  -5   11.80    4.90
  -3  10  -5   13.10    5.10
   3  10   5    3.00    6.80
  -3 -10   5   10.60    5.20
  -3  10  -5    7.30    4.00
   3  10   5    9.10    5.60
  -3 -10   5   -0.80    6.70
   3  10   5    8.20    5.30
   3  10   5    7.20    4.20
  -4 -10  -5  216.38   11.20
   4 -10   5  186.08    9.30
   4  10  -5  198.48   10.30
   4  10  -5  195.08   10.70
   4  10  -5  225.48   12.50
   4  10   5  197.98   11.70
   4  10   5  198.78   10.90
  -4 -10   5  209.48   10.90
   4  10   5  212.38   14.40
  -4  10  -5  187.48    8.40
   4  10   5  203.58    9.90
  -4  10  -5  201.58   10.50
   5  10  -5   30.40    8.60
   5  10  -5   21.40    6.90
   5  10  -5   27.10    7.00
   5 -10   5   24.90    6.20
  -5 -10  -5   24.30    7.70
   5  10   5   15.90    9.10
  -5  10  -5   25.00    5.30
   5  10   5    4.00    7.60
  -5 -10   5    7.20    7.20
  -5  10  -5   12.80    6.80
   5  10   5   18.50    6.40
   5  10   5   10.10    8.10
   6  10  -5  157.68   14.80
   6  10  -5  192.48   12.10
  -6 -10  -5  168.08   13.50
   6  10  -5  164.88   11.50
  -6  10  -5  189.78   12.80
   6  10   5  180.38   16.70
   6  10   5  175.78   11.70
  -6 -10   5  170.08   13.50
   6  10   5  185.68   12.90
   7 -10   5   21.40    7.80
   7  10  -5   29.70    8.40
   7  10  -5   34.40    8.10
  -7 -10  -5   41.50   10.50
  -7 -10   5   31.60   10.00
   7  10   5   35.50    8.50
   7  10   5   36.30    8.60
  -8 -10  -5   85.99   13.00
   8  10  -5   66.99   10.00
   8  10   5   52.99   10.50
  -8 -10   5   56.39   12.20
   8  10   5   41.80    9.70
   8 -10  -5   46.70    9.50
  -8  10  -5   52.79   11.20
   0 -11   5   73.79    7.10
   0 -11   5   84.89    6.00
   0 -11  -5   86.79    7.10
   0  11  -5   74.79    6.60
   0  11  -5   84.49    6.60
   0  11  -5   84.79    7.10
   0  11   5   85.39    8.20
   0 -11  -5   81.49    6.00
   0 -11   5   69.59    6.30
   0  11   5   77.39    7.20
  -1 -11  -5   37.00    5.50
  -1  11   5   30.30    5.20
   1 -11   5   34.60    4.50
  -1 -11  -5   33.80    4.60
   1 -11   5   27.10    5.20
   1  11  -5   49.20    5.70
   1  11  -5   39.00    5.70
  -1 -11  -5   31.20    5.50
   1  11  -5   35.60    5.60
   1 -11   5   34.80    5.00
   1  11   5   49.60    6.10
   1  11   5   44.00    7.20
  -1 -11   5   41.10    6.00
  -1 -11   5   34.70    6.50
  -1 -11   5   40.60    5.90
  -1  11  -5   42.10    5.40
  -1  11  -5   47.90    5.30
   1 -11  -5   38.50    5.20
  -1  11  -5   59.89    6.00
  -1 -11   5   59.09    6.00
   2  11  -5   64.99    6.90
   2 -11   5   78.99    7.30
  -2 -11  -5   66.19    6.40
   2  11  -5   63.79    6.50
  -2 -11  -5   68.99    7.40
   2 -11   5   67.09    6.10
   2  11  -5   63.99    7.30
   2 -11   5   69.19    6.40
  -2  11   5   53.99    5.80
   2  11   5   81.09    7.60
   2 -11  -5   57.89    5.90
  -2  11  -5   77.79    6.00
  -2  11  -5   75.79    6.90
  -2 -11   5   77.49    6.90
   2  11   5   82.59    9.80
  -2 -11   5   77.19   11.10
   2  11   5   72.89    6.10
  -2  11  -5   69.99    6.30
   3  11  -5  284.27   13.10
   3  11  -5  293.67   12.30
  -3 -11  -5  318.27   12.20
   3  11  -5  308.37   11.90
   3 -11   5  308.27   11.00
   3  11   5  300.17   15.40
   3  11   5  295.37   12.80
   3  11   5  292.57   10.90
  -3  11  -5  274.27   10.20
  -3 -11   5  299.27   12.00
   3  11   5  295.87   12.60
   4  11  -5   70.79    8.30
   4  11  -5   74.79   10.10
   4  11  -5   74.79    9.50
  -4 -11  -5   82.49    8.70
  -4  11  -5   86.79    8.90
   4  11   5   78.49   10.70
   4  11   5   90.59    9.80
   4  11   5   86.79    8.20
  -4 -11   5   91.99    9.20
   5  11  -5  132.99   10.20
   5  11  -5  133.59   10.50
  -5 -11  -5  146.59   11.30
   5  11  -5  141.59   13.00
   5  11   5  136.69   12.50
   5  11   5  131.49   14.70
  -5  11  -5  130.49    8.10
   5  11   5  158.38   11.40
   5  11   5  138.29   10.10
   5  11   5  133.89   12.40
  -5 -11   5  148.09   11.60
   6  11  -5  166.58   15.30
   6  11  -5  137.09   11.90
   6  11  -5  179.58   12.50
   6 -11   5  171.28   11.20
  -6 -11  -5  173.68   13.20
   6  11   5  162.28   11.60
  -6  11  -5  172.58   12.90
   6  11   5  166.58   12.30
  -6 -11   5  178.68   13.80
   6  11   5  166.58   17.10
   7  11  -5   55.69    9.20
   7  11  -5   44.30    9.30
  -7 -11  -5   63.49   11.30
   7  11   5   40.90    9.10
  -7 -11   5   40.20    9.40
   7  11   5   48.80    9.20
   8  11  -5   26.00    9.00
   8  11   5    8.60    8.90
   0  12  -5  309.97   11.70
   0  12  -5  314.27   12.10
   0 -12  -5  330.47   12.10
   0 -12   5  332.97   10.80
   0  12   5  319.17   14.80
   0 -12  -5  317.77   11.30
   0  12  -5  321.67   11.50
   0  12   5  330.57   12.40
   1  12  -5  104.09    7.80
  -1  12   5   96.99    7.60
  -1 -12  -5   95.99    7.70
   1 -12   5  112.19    6.80
   1  12  -5  112.19    8.40
   1  12  -5  103.19    7.80
   1 -12   5   96.39    7.80
  -1  12  -5  106.59    7.00
   1 -12  -5  121.19    7.60
  -1 -12   5   86.29    9.40
   1  12   5   87.79   10.00
  -1  12  -5   97.49    7.70
   1  12   5  107.79    8.70
  -1 -12   5  110.39    7.30
  -1  12  -5  103.59    7.60
   2  12  -5   26.80    5.90
   2  12  -5   29.70    6.60
   2  12  -5   26.20    6.00
  -2  12   5   28.10    5.10
  -2 -12  -5   19.40    6.00
   2 -12   5   20.90    5.20
   2  12   5   28.50    8.00
   2  12   5   27.40    6.30
   2  12   5   26.50    6.20
  -2 -12   5   11.10    7.30
   2 -12  -5   16.00    5.00
  -2  12  -5   27.60    5.10
  -2 -12   5   34.20    5.90
   3  12  -5   66.39   10.00
   3  12  -5   53.89    7.20
  -3 -12  -5   58.99    7.20
   3  12  -5   60.29    8.60
   3 -12   5   49.00    6.10
   3  12   5   51.79    8.00
   3  12   5   50.09    9.50
   3  12   5   58.69   10.30
   3  12   5   61.19    6.70
  -3 -12   5   56.49    7.30
  -3  12  -5   61.69    6.20
   4  12  -5   81.09   10.30
   4  12  -5   85.59    8.60
   4  12  -5   73.99    8.70
  -4 -12  -5   84.19    9.10
   4  12   5   78.29    7.80
  -4 -12   5   85.19    8.90
   4  12   5   57.09   13.70
  -4  12  -5   74.39    8.60
   4  12   5   69.89    9.70
   4  12   5   84.29    9.30
   5  12  -5  189.28   11.80
   5  12  -5  212.68   12.90
  -5 -12  -5  203.58   12.50
   5  12  -5  196.78   14.60
   5  12   5  203.28   12.90
   5  12   5  186.98   13.80
  -5 -12   5  218.28   13.10
   5  12   5  213.58   14.40
   5  12   5  205.38   11.80
   5  12   5  216.48   17.10
   6  12  -5    4.10    7.30
   6  12  -5   -9.50    9.70
   6  12  -5    5.30    7.10
  -6 -12  -5   -3.90    9.80
  -6 -12   5   -1.70    7.60
   6  12   5    4.70    7.40
   6  12   5    8.40   11.00
   6  12   5   19.20    7.30
  -7 -12  -5    9.90    8.60
   7  12  -5    4.20    8.00
   7  12   5   31.90    9.10
  -7 -12   5   20.10    9.90
   0  13  -5    5.40    5.20
   0  13  -5    4.40    5.20
   0  13  -5    8.50    5.60
   0  13   5    6.20    5.40
   0  13   5   -0.50    6.20
   0 -13  -5    6.30    4.30
   0 -13   5   11.10    4.60
   1  13  -5   49.10    6.90
  -1 -13  -5   49.99    6.60
   1  13  -5   45.50    6.80
   1  13  -5   47.40    6.30
  -1  13   5   47.90    6.40
  -1  13  -5   39.70    6.30
   1 -13  -5   35.20    6.00
  -1 -13   5   52.39    6.30
   1  13   5   51.39    8.50
  -1  13  -5   44.80    6.40
  -1 -13   5   28.60    7.30
   1  13   5   39.40    7.10
   2  13  -5   55.49    7.20
  -2  13   5   33.10    5.60
   2 -13   5   39.40    6.60
   2  13  -5   41.70    7.70
  -2 -13   5   41.70    6.50
   2  13   5   29.60    8.60
  -2  13  -5   42.20    6.10
  -2 -13   5   16.20    8.20
   2 -13  -5   30.70    5.60
   3  13  -5  193.48   10.70
   3 -13   5  181.28    9.80
   3  13  -5  190.18   12.50
   3  13  -5  181.98   11.40
  -3  13  -5  195.68    9.70
   3  13   5  205.88   12.10
  -3 -13   5  190.88   10.70
   3  13   5  178.88    9.40
   3  13   5  189.48   11.80
   3  13   5  176.68   14.60
  -4 -13  -5   34.20    7.60
   4  13  -5   40.90    9.30
   4  13  -5   37.40    7.30
   4  13  -5   29.90    7.70
   4  13   5   28.10    6.60
   4  13   5   34.20    9.80
  -4 -13   5   36.50    7.80
   4  13   5   48.20    8.50
   4  13   5   38.10    8.90
  -5 -13  -5  157.38   11.80
   5  13  -5  144.39   11.20
   5  13  -5  126.19   13.80
   5  13  -5  132.49   11.80
  -5 -13   5  128.39   12.00
   5  13   5  131.29   10.20
   5  13   5  161.88   13.00
   5  13   5  129.99   15.40
   5  13   5  146.39   13.10
   6  13  -5   13.60    7.50
   6  13  -5   16.60   10.70
   6  13  -5   19.70    8.50
   6  13   5   11.60   10.90
   6  13   5   16.70    7.40
   6  13   5   31.70    8.90
  -6 -13   5   15.00    8.80
   7  13  -5   17.00    9.50
  -7 -13  -5   19.40    9.10
   7  13  -5   12.90    8.00
  -7 -13   5   33.30   11.50
   7  13   5   25.80    9.10
   0  14  -5    5.50    5.40
   0  14   5   -3.80    5.40
   0 -14   5   -5.10    6.30
   0  14  -5    0.00    5.30
   0  14  -5    6.30    6.00
   1  14  -5  112.89    9.30
   1  14  -5  115.79    9.60
  -1  14   5  125.19    9.00
  -1 -14  -5  111.19    8.80
  -1 -14   5  130.39    8.50
  -1  14  -5  139.69    9.40
   1  14   5  113.49   11.50
   2  14  -5   48.40    7.70
   2  14  -5   49.80    7.20
  -2  14   5   34.00    6.50
   2  14  -5   36.80    7.80
   2 -14  -5   16.80    5.90
   2  14   5   21.80    8.70
   2  14   5   21.40    7.00
  -2  14  -5   37.20    6.30
  -2 -14   5   18.10    6.10
   2  14   5   30.40    7.30
   3 -14   5   35.80    7.90
  -3  14   5   40.20    6.40
   3  14  -5   42.40    7.40
   3  14  -5   42.10   10.30
  -3 -14  -5   49.10    7.60
   3  14  -5   34.40    7.70
   3  14   5   29.20   12.50
  -3 -14   5   32.00    7.40
   3  14   5   40.50    8.40
   3  14   5   32.70    7.80
   3  14   5   52.49    6.80
  -3  14  -5   35.20    6.50
   4  14  -5  214.98   12.40
  -4 -14  -5  204.98   12.00
   4  14  -5  241.18   15.30
   4  14  -5  236.98   13.40
   4  14   5  214.58   13.90
   4  14   5  227.98   16.90
   4  14   5  235.08   13.70
   4  14   5  217.18   11.40
  -4 -14   5  219.58   12.60
   5  14  -5   71.69   12.40
   5  14  -5   61.59    9.00
   5  14  -5   58.59    9.50
  -5 -14  -5   70.89   10.00
  -5 -14   5   73.89   10.30
   5  14   5   51.59    8.30
   5  14   5   72.49   13.70
   5  14   5   46.20   11.10
   5  14   5   75.59   12.00
   5  14   5   62.19    9.90
   6  14  -5   55.69   10.40
   6  14  -5   68.59   14.50
   6  14   5   50.79   10.20
  -6 -14   5   57.19   10.30
   0  15  -5   91.69    9.00
   0  15   5   97.19   10.10
   0  15  -5   89.29    8.90
   1  15  -5  233.58   12.30
  -1 -15  -5  226.88   11.90
  -1  15   5  230.48   11.70
   1  15  -5  247.88   13.00
   1  15  -5  232.98   11.20
  -1 -15   5  185.18   12.90
   1  15   5  237.28   14.70
   1  15   5  238.88   12.40
  -1  15  -5  209.18   10.50
  -1  15  -5  216.38   13.00
  -1 -15   5  235.78   10.50
  -2  15   5  111.59    9.50
   2  15  -5  112.39   10.90
   2  15  -5  124.79    9.70
   2  15  -5  104.69   10.90
   2  15   5  123.49   13.30
  -2 -15   5  109.69    9.20
   2  15   5  106.09   10.60
   2  15   5  115.89   10.70
  -2  15  -5  104.39    9.40
  -3  15   5  106.59    9.10
   3  15  -5   96.59   10.10
   3  15  -5   97.29    9.60
  -3 -15  -5  107.19    8.70
  -3 -15   5  118.59   10.10
  -3  15  -5  119.19    9.50
   3  15   5  122.79   11.60
   3 -15  -5   90.69    9.00
   3  15   5  112.39   11.50
   3  15   5  139.19   14.40
  -4 -15  -5   36.80    7.50
   4  15  -5    9.40    9.40
   4  15  -5   31.50    8.10
   4  15  -5   30.00    8.40
   4  15   5   22.80    6.90
   4  15   5   22.30   10.70
  -4 -15   5   33.80    8.10
  -4  15  -5   35.20    6.40
   4  15   5   11.90    7.80
   4  15   5   20.30    9.30
   5  15  -5   -4.90    7.40
   5  15  -5    1.50    7.30
   5  15  -5   -2.20    9.60
   5  15   5    4.70    6.60
   5  15   5  -12.60    9.10
   5  15   5   16.70   10.20
   5  15   5   -9.90   10.00
   5  15   5    2.70    7.40
  -5 -15   5    9.10    7.50
   6  15  -5   20.00    8.40
  -6 -15  -5   21.60    9.00
   6  15  -5   15.60    9.90
  -6 -15   5   25.20    8.60
   6  15   5   21.30    8.30
   6  15   5   17.10    8.90
   0  16  -5   83.59    8.50
   0  16  -5   96.59   10.00
   0  16   5   72.69    8.70
   1  16  -5   75.49    9.30
   1  16  -5   73.59    8.10
  -1  16   5   69.59    8.70
   1  16   5   77.29    9.00
  -1 -16   5   80.29    7.70
   1  16   5   95.89   11.70
  -1 -16   5   47.80    9.30
  -1  16  -5   64.99    8.30
   2  16  -5   45.40    7.50
   2  16  -5   26.30    8.20
   2  16  -5   35.20    8.50
  -2  16   5   42.50    7.30
  -2 -16   5   28.50    6.60
   2  16   5   46.20    8.80
  -2  16  -5   27.60    6.80
   2  16   5   26.30    8.10
   2  16   5   34.40    9.50
   3  16  -5  146.29   12.40
  -3  16   5  128.19   10.00
   3  16  -5  121.09   13.10
   3  16  -5  125.39   10.60
   3  16   5  109.49   13.30
   3  16   5  107.89   11.20
  -3  16  -5  121.69   10.20
  -3 -16   5  121.59   10.30
   3  16   5  123.19   12.00
   4  16  -5  124.89   11.10
  -4 -16  -5  146.69   10.70
   4  16  -5  133.59   12.80
   4  16  -5  144.79   15.40
  -4 -16   5  153.68   11.60
   4  16   5  123.49   12.50
   4  16   5  144.99   12.80
   4  16   5  154.58   16.30
   4  16   5  145.09   10.50
  -4  16  -5  150.58   10.50
   5  16  -5   30.30    8.60
  -5 -16  -5   50.49    8.10
   5  16  -5   39.20    9.70
   5  16   5   41.30    9.60
   0  17  -5   96.19   10.10
   0  17   5   99.69   10.30
   0 -17   5   83.89    8.00
   1  17  -5   29.40    8.30
  -1  17   5   50.09    8.40
   1  17  -5   41.90    8.00
  -1 -17   5   42.10    6.30
  -1  17  -5   31.10    7.60
   1  17   5   35.90    9.70
   1  17   5   34.30    8.30
   2  17  -5  106.99   11.80
  -2  17   5   97.79    9.70
   2  17  -5  110.79   11.60
   2  17  -5   90.59    9.10
  -2  17  -5   99.29    9.90
  -2 -17   5  102.79   10.80
   2  17   5   93.69   12.80
   2  17   5   99.39   11.80
   2  17   5  113.59   11.30
   3  17  -5   31.20   10.80
   3  17  -5   47.20    9.40
  -3  17   5   41.90    7.80
   3  17  -5   37.30    7.80
   3  17   5   35.10   10.70
  -3  17  -5   47.70    8.00
   3  17   5   37.70    8.90
   4  17  -5    6.70    8.30
   4  17  -5   13.40   10.10
   4  17   5   11.30    7.00
   4  17   5    4.10    8.30
  -4 -17   5   15.30    7.90
   0  18   5   -3.90    7.00
   0  18  -5   -6.10    7.40
  -1  18   5   27.50    8.10
   1  18  -5   23.30    9.40
  -1 -18   5   15.00    6.10
   1  18   5   11.00    7.70
   1  18   5   12.40    8.20
  -1  18  -5    7.90    7.30
   2  18  -5   25.00    7.50
  -2  18   5   28.20    8.30
  -2  18  -5   24.50    7.50
   2  18   5   30.50    9.50
   2  18   5   33.40    9.80
  -2 -18   5   45.60    7.20
  -3  18   5   17.30    7.40
   3  18  -5   24.10    9.80
  -3  18  -5   43.50    8.30
  -3 -18   5   52.09    8.70
   3  18   5   51.19   10.60
   0  19  -5   21.30    9.20
   0  19   5   14.20    8.30
   1  19  -5   39.30    8.50
  -1  19   5   29.30    8.60
  -1  19  -5   24.00    8.30
   1  19   5   16.10   10.50
   0   0   6 2431.76   52.69
   0   0   6 2356.66   52.39
   0   0  -6 2382.06   52.69
   0   0  -6 2342.77   52.39
   0   0   6 2532.65   52.69
  -1   0   6 1013.60   23.40
  -1   0  -6 1041.70   23.90
   1   0   6 1060.29   24.10
  -1   0   6 1080.69   23.50
   1   0  -6 1049.89   23.60
  -1   0  -6 1057.09   24.20
   1   0   6 1023.50   23.70
   1   0  -6 1031.30   23.60
  -1   0   6 1025.20   23.50
   1   0   6 1057.59   24.10
  -1   0  -6 1054.89   23.60
   1   0  -6 1071.59   23.50
   2   0  -6  580.54   14.80
   2   0  -6  608.44   13.90
   2   0   6  598.04   15.40
  -2   0  -6  585.54   15.00
  -2   0   6  604.64   14.00
   2   0  -6  572.34   14.50
   2   0   6  591.44   14.90
   2   0   6  602.24   15.60
  -2   0   6  586.24   14.50
  -2   0  -6  596.94   14.60
  -2   0   6  594.84   14.60
  -2   0  -6  607.54   15.60
  -3   0   6  151.98    6.90
  -3   0  -6  177.48    7.50
   3   0   6  157.18    7.20
  -3   0   6  177.48    6.90
  -3   0  -6  160.58    8.10
   3   0  -6  178.08    6.90
  -3   0  -6  146.99    7.60
   3   0   6  184.08    8.50
   3   0  -6  150.48    7.20
   3   0   6  148.79    7.70
  -4   0  -6  844.72   21.90
   4   0  -6  789.22   20.30
   4   0   6  799.52   20.80
  -4   0  -6  787.62   20.40
   4   0   6  808.42   22.30
  -4   0  -6  802.32   21.20
   4   0   6  788.82   19.60
   4   0  -6  785.12   21.20
   4   0   6  774.72   21.40
  -4   0   6  823.52   20.50
  -4   0   6  793.62   20.70
   5   0   6  226.58   10.90
  -5   0   6  253.27   10.10
   5   0  -6  229.08   11.00
  -5   0  -6  222.38    9.80
   5   0   6  284.57   12.60
  -5   0  -6  235.48   11.80
  -5   0   6  235.98   10.30
   5   0   6  240.78    8.50
  -5   0   6  265.47   12.50
   5   0   6  241.08   10.50
  -5   0  -6  258.37   11.10
   5   0  -6  243.88   10.00
  -6   0  -6  154.98    9.20
   6   0   6  160.68   10.00
   6   0   6  152.48   11.90
   6   0  -6  158.58    9.50
  -6   0  -6  160.08   11.50
  -6   0   6  164.88   10.20
  -6   0   6  151.98   11.90
  -6   0   6  151.78    9.10
  -6   0  -6  160.28   10.70
  -7   0  -6  221.78   14.90
  -7   0  -6  220.88   11.90
   7   0   6  210.08   12.80
   7   0  -6  218.18   12.40
  -7   0   6  187.28   11.70
   7   0   6  227.78   15.40
  -8   0  -6   -2.80    9.60
  -8   0   6   16.40    7.70
  -8   0   6    3.50    8.00
   8   0   6    3.90    7.80
   8   0  -6    6.60    7.80
   9   0   6   33.20   10.10
  -9   0   6   40.50   10.40
  -9   0  -6   27.90   11.50
   9   0  -6   35.50   10.00
  -9   0   6   26.00    9.10
   0   1   6   16.80    2.60
   0   1   6   23.50    2.10
   0   1  -6   21.90    2.80
   0  -1   6   20.70    2.40
   0  -1   6   18.80    2.60
   0   1  -6   19.20    2.40
   0   1  -6   24.10    2.40
   0  -1   6   20.30    2.40
   1  -1   6 2258.37   50.19
   1   1  -6 2259.37   50.19
  -1   1   6 2340.77   49.80
   1   1  -6 2310.27   50.29
   1  -1   6 2348.07   49.99
   1  -1   6 2272.67   50.59
  -1  -1  -6 2253.67   50.49
  -1  -1  -6 2170.38   49.99
   1  -1   6 2315.57   50.29
   1   1  -6 2299.07   50.09
  -1  -1  -6 2281.37   50.59
  -1  -1   6 2289.77   49.40
  -1   1  -6 2240.88   49.30
   1   1   6 2207.88   49.99
  -1  -1   6 2283.17   49.40
  -1   1  -6 2276.97   49.40
   1   1   6 2264.47   49.70
  -1  -1   6 2199.98   49.30
   1   1   6 2204.08   49.40
  -1   1  -6 2240.78   49.90
   2  -1   6  831.72   19.70
  -2   1   6  804.12   19.10
  -2  -1  -6  837.42   19.70
   2  -1   6  824.22   21.30
   2   1  -6  828.12   19.60
   2   1  -6  818.02   20.70
   2  -1   6  831.32   20.10
   2   1  -6  824.72   19.10
  -2  -1  -6  834.32   20.50
   2  -1  -6  858.61   20.00
  -2   1  -6  848.62   20.40
   2   1   6  889.71   21.70
  -2   1  -6  874.71   21.30
   2   1   6  870.71   20.70
  -2  -1   6  876.81   20.10
   2   1   6  848.72   21.10
  -2  -1   6  863.41   20.50
  -2   1  -6  871.41   20.30
  -2  -1   6  845.32   20.40
   3   1  -6  440.06   11.20
  -3  -1  -6  444.56   13.40
  -3   1   6  431.46   12.00
  -3   1   6  433.26   11.70
  -3  -1  -6  452.45   12.30
   3   1  -6  427.56   12.20
   3  -1   6  459.05   12.50
   3  -1   6  428.16   12.90
   3   1  -6  433.36   12.60
   3  -1   6  439.46   13.10
  -3  -1  -6  418.46   13.00
  -3   1  -6  440.36   13.30
   3  -1  -6  432.16   12.50
  -3  -1   6  455.95   12.50
   3   1   6  459.85   12.10
   3   1   6  491.35   12.80
  -3  -1   6  432.26   12.30
   3   1   6  444.76   14.00
  -3   1  -6  447.36   12.10
  -3  -1   6  445.66   11.40
  -3   1  -6  413.46   12.30
   3  -1  -6  409.36   11.90
   3   1   6  443.76   13.20
  -4  -1  -6   41.90    6.60
   4  -1   6   25.30    5.70
   4  -1   6   41.30    5.40
  -4  -1  -6   27.00    4.70
   4  -1   6   37.30    5.50
  -4   1   6   32.10    4.90
   4   1  -6   32.80    5.60
  -4   1   6   38.20    4.70
  -4  -1  -6   35.30    5.20
   4   1  -6   40.40    5.10
   4   1   6   33.00    5.40
   4   1   6   32.10    5.20
   4  -1  -6   29.30    5.30
   4  -1  -6   24.80    4.40
  -4   1  -6   28.10    4.70
   4   1   6   22.50    6.20
  -4  -1   6   22.80    4.90
   4   1   6   29.50    4.10
  -4  -1   6   21.00    4.50
  -4   1  -6   26.50    4.30
  -4   1  -6   22.40    5.60
   5  -1   6  695.83   21.10
  -5   1   6  726.93   19.60
  -5   1   6  759.62   22.10
   5  -1   6  736.93   20.40
   5   1  -6  722.63   21.60
  -5  -1  -6  755.82   22.20
   5  -1   6  769.12   22.00
  -5   1   6  732.53   20.20
  -5  -1  -6  728.63   21.70
   5   1  -6  729.93   20.70
  -5  -1  -6  746.03   20.10
  -5   1  -6  698.83   20.00
   5  -1  -6  703.63   19.10
   5   1   6  679.33   20.30
   5   1   6  705.83   21.90
  -5  -1   6  712.03   19.40
   5  -1  -6  667.93   20.10
   5   1   6  713.13   18.20
  -5  -1   6  723.73   25.80
   5   1   6  699.53   19.90
  -5   1  -6  686.13   19.00
  -5  -1   6  692.83   19.60
  -6   1   6   72.09    7.10
  -6  -1  -6   75.19    7.80
   6   1  -6   77.39    7.70
   6  -1   6   82.69    9.90
  -6  -1  -6   73.59    8.80
  -6   1   6   76.89    9.30
  -6  -1  -6   92.69   10.10
  -6   1   6   79.69    8.40
   6  -1   6   74.89    8.00
  -6   1  -6   92.49    9.80
   6   1   6   92.49   11.20
  -6   1  -6   83.89    7.40
   6   1   6  100.69    8.90
   6  -1  -6   80.09    8.00
  -6  -1   6   81.49    9.70
  -6  -1   6   86.99    8.80
  -7  -1  -6   53.69    8.30
  -7   1   6   76.89    9.50
   7  -1   6   75.79    9.60
  -7   1   6   52.39    7.70
  -7  -1  -6   69.29   10.90
   7   1  -6   77.09    8.90
   7   1   6   68.99    9.20
  -7   1  -6   62.29    8.40
   7  -1  -6   76.19    9.10
  -7  -1   6   60.29    8.50
  -7   1  -6   59.69   10.20
  -7   1  -6   61.69   10.70
   7   1   6   77.09   11.20
  -7  -1   6   79.09   11.40
  -8  -1  -6   68.59   12.30
  -8  -1  -6   87.49   10.10
  -8   1   6   65.99    9.20
   8   1  -6   52.89   10.00
   8  -1   6   52.19    9.70
  -8   1   6   63.69   10.00
  -8  -1   6   47.70    9.00
  -8   1  -6   46.00   11.00
  -8   1  -6   70.49    9.20
   8  -1  -6   49.30    9.50
   8   1   6   59.19    9.80
  -8  -1   6   53.29   10.30
  -9  -1  -6   32.50   12.00
   9  -1   6   16.50    9.60
  -9   1   6   33.30    8.60
  -9   1   6   23.20   10.00
   9   1  -6   27.40   10.10
  -9  -1   6   34.90    9.30
  -9  -1   6   27.50   10.30
  -9   1  -6   41.00   12.10
   9   1   6   31.50    9.80
  -9   1  -6   62.49    9.30
   0  -2   6  519.65   12.40
   0  -2   6  519.65   12.60
   0   2  -6  510.15   12.80
   0  -2   6  510.75   12.70
   0   2  -6  522.55   12.50
   0   2  -6  516.75   12.40
   0   2   6  501.95   12.80
   0  -2  -6  522.95   12.80
   1  -2   6 4686.93   97.69
   1   2  -6 4492.15   97.89
   1  -2   6 4460.65   97.59
  -1  -2  -6 4453.05   98.39
   1   2  -6 4503.75   97.89
  -1  -2  -6 4506.55   98.09
   1  -2   6 4390.26   97.69
   1   2  -6 4501.95   97.79
   1  -2   6 4591.54   98.19
  -1  -2  -6 4391.26   97.59
  -1   2  -6 4947.00  103.29
  -1   2  -6 4699.83  103.29
   1   2   6 4653.23  103.59
  -1   2  -6 4746.43  103.89
  -1  -2   6 4842.62  103.59
  -1  -2   6 4698.03  103.49
   1   2   6 4766.82  104.29
   1   2   6 4700.53  103.29
  -1  -2   6 4796.22  103.49
   2   2  -6   75.09    5.00
  -2  -2  -6   87.39    6.00
   2  -2   6   82.99    4.70
  -2  -2  -6   80.69    5.50
   2  -2   6   77.79    5.40
  -2  -2  -6   77.49    4.90
   2  -2   6   78.69    4.80
   2   2  -6   81.79    4.50
   2  -2   6   88.89    4.00
   2   2   6   74.19    5.20
  -2   2  -6   69.69    4.30
  -2   2  -6   72.39    4.00
   2   2   6   75.99    4.90
  -2  -2   6   68.39    4.80
  -2   2  -6   70.89    5.60
  -2  -2   6   73.09    4.80
   2   2   6   58.89    5.40
   2   2   6   82.29    6.40
  -2  -2   6   71.79    4.40
   3   2  -6  260.67    9.00
  -3  -2  -6  267.87   10.40
   3  -2   6  278.77    9.10
  -3  -2  -6  274.37    9.00
   3  -2   6  271.87    9.50
   3  -2   6  270.17    9.60
   3   2  -6  270.77    8.20
   3   2  -6  275.77    9.70
  -3  -2  -6  252.87    9.90
   3   2   6  223.38    9.10
   3  -2  -6  219.08    7.50
   3  -2  -6  240.48    8.20
  -3  -2   6  239.98    8.50
  -3  -2   6  228.68    8.30
  -3   2  -6  239.28    9.10
   3   2   6  240.68    8.10
  -3   2  -6  216.98    7.70
   3   2   6  240.38   10.60
  -3   2  -6  247.28    7.80
  -3  -2   6  228.58    7.50
   3   2   6  227.08    8.60
   4  -2   6  908.11   22.80
  -4   2   6  881.01   22.40
  -4  -2  -6  888.51   22.70
  -4  -2  -6  928.51   24.10
   4   2  -6  903.91   21.50
   4   2  -6  870.61   23.50
   4   2  -6  907.51   22.80
   4  -2   6  932.21   23.60
  -4  -2  -6  902.91   24.20
   4  -2   6  860.21   23.30
  -4   2   6  860.81   21.90
   4   2   6  891.81   22.70
   4  -2  -6  843.62   22.30
  -4   2  -6  865.81   23.20
  -4  -2   6  888.81   22.70
  -4   2  -6  869.81   21.70
  -4  -2   6  886.61   24.60
   4   2   6  875.21   21.70
  -4  -2   6  859.51   21.20
  -4   2  -6  866.81   22.00
  -4  -2   6  896.91   22.50
   4   2   6  895.31   24.60
   4  -2  -6  864.91   21.60
   4   2   6  862.01   23.10
   5   2  -6  963.10   25.10
  -5   2   6  978.10   24.90
  -5   2   6  942.01   24.30
   5  -2   6  966.60   26.00
  -5  -2  -6  958.30   25.00
   5  -2   6  930.01   25.80
   5  -2   6  973.50   25.20
  -5  -2  -6  995.30   30.50
   5   2   6  933.41   26.60
   5  -2  -6  942.91   24.60
  -5  -2   6  984.30   25.50
  -5   2  -6 1012.30   26.50
  -5  -2   6 1009.00   26.20
  -5   2  -6  983.10   24.90
   5   2   6  976.20   27.90
   5   2   6  977.20   24.50
  -5   2  -6  986.70   25.50
   5   2   6  957.20   25.70
  -5  -2   6  971.20   27.80
  -6   2   6  357.06   13.00
  -6  -2  -6  390.76   16.70
   6   2  -6  387.66   14.30
  -6   2   6  403.16   14.20
  -6  -2  -6  369.36   13.90
  -6  -2  -6  392.86   16.20
   6  -2   6  414.06   15.90
   6  -2   6  368.96   14.30
  -6   2   6  395.86   16.20
   6  -2  -6  374.16   13.50
   6   2   6  370.56   12.40
  -6  -2   6  370.56   14.00
   6   2   6  362.66   14.00
   6   2   6  372.46   16.80
  -6   2  -6  364.76   14.10
  -6  -2   6  364.86   14.70
  -6   2  -6  354.46   15.40
  -6   2  -6  362.96   13.10
  -7  -2  -6  130.09   12.90
   7  -2   6  119.89   10.60
  -7   2   6  111.49    9.30
  -7  -2  -6  137.29   10.70
   7   2  -6  128.39   10.80
  -7   2   6  127.49   11.10
  -7   2  -6  153.88   13.20
   7   2   6  117.49   13.40
   7   2   6  141.09    9.00
  -7  -2   6  148.09   11.50
  -7   2  -6  142.89   10.00
   7   2   6  124.79   10.90
  -7  -2   6  119.79   10.00
   7  -2  -6  133.39   10.50
  -7   2  -6  121.09   11.20
   8   2  -6   10.20    8.40
  -8   2   6   27.60    7.50
  -8  -2  -6   14.60    7.60
  -8   2   6   29.90    8.90
  -8  -2  -6   10.10   10.30
  -8  -2   6   16.30    7.90
   8  -2  -6   17.60    8.10
   8   2   6   24.20    8.80
  -8   2  -6   35.90    7.40
  -8  -2   6   24.80    9.20
  -8   2  -6   26.60   10.30
  -9   2   6    7.80   10.20
  -9  -2  -6    4.70   10.10
   9  -2   6    4.10    9.00
   9   2  -6    8.20    8.90
  -9   2   6   31.20    8.10
  -9  -2   6   12.20    8.90
   9   2   6   21.70    9.80
  -9   2  -6   32.80    8.60
   9  -2  -6   19.40    9.80
  -9   2  -6    3.50   11.00
  -9  -2   6   17.20    9.60
   0   3  -6 1783.82   39.90
   0   3  -6 1781.62   39.70
   0  -3   6 1755.22   39.50
   0  -3   6 1788.42   39.80
   0   3   6 1771.62   40.00
   0   3   6 1778.72   39.70
   0  -3   6 1797.32   39.80
   0  -3  -6 1812.42   39.90
   0   3  -6 1748.53   39.50
  -1  -3  -6 3387.16   72.89
   1  -3   6 3487.95   72.79
   1   3  -6 3210.58   71.59
  -1  -3  -6 3190.78   71.69
   1   3  -6 3233.28   71.69
   1   3  -6 3163.48   71.69
   1  -3   6 3324.97   71.39
   1  -3   6 3125.59   71.39
   1   3   6 3085.49   67.89
   1   3   6 3057.89   67.59
  -1  -3   6 3145.39   67.89
  -1   3  -6 3150.68   67.39
  -1   3  -6 3048.99   67.99
  -1   3  -6 3009.00   67.39
  -1  -3   6 2981.90   67.59
  -1  -3   6 3128.19   67.79
   1   3   6 3066.29   68.49
   1   3   6 3131.79   67.39
  -2  -3  -6  687.83   17.90
   2   3  -6  695.53   16.80
   2   3  -6  696.63   17.10
  -2  -3  -6  677.93   17.70
   2  -3   6  695.13   17.30
   2  -3   6  663.13   16.70
  -2  -3  -6  642.34   16.70
   2  -3   6  699.13   16.10
  -2  -3   6  696.23   17.80
   2   3   6  758.62   17.90
  -2  -3   6  712.03   17.70
  -2   3  -6  731.53   16.90
   2   3   6  698.93   18.10
   2   3   6  759.02   19.40
   2   3   6  708.03   17.90
  -2   3  -6  701.23   17.30
  -2  -3   6  727.43   17.90
  -2   3  -6  726.33   18.40
  -3  -3  -6  337.27   11.70
  -3  -3  -6  338.47   10.40
  -3  -3  -6  339.87   11.80
   3   3  -6  351.96   10.00
   3   3  -6  327.57   11.10
   3  -3   6  329.27   10.20
   3   3  -6  340.67   10.60
   3  -3   6  318.07   10.70
  -3  -3   6  342.57   10.90
   3   3   6  362.06   11.10
   3   3   6  348.47   11.60
  -3  -3   6  341.67   10.30
  -3  -3   6  332.87   10.90
   3   3   6  366.66   13.20
  -3   3  -6  354.26   10.20
  -3   3  -6  348.07   11.60
   3   3   6  383.86   10.90
  -4  -3  -6  652.83   18.10
   4   3  -6  671.83   18.20
   4  -3   6  662.53   18.00
   4  -3   6  672.63   18.60
   4   3  -6  663.03   19.10
  -4  -3  -6  686.73   19.70
   4   3  -6  675.73   17.10
  -4  -3  -6  674.53   19.70
  -4  -3   6  639.94   16.70
   4   3   6  614.34   18.30
   4   3   6  656.53   20.10
  -4  -3   6  652.03   17.60
   4  -3  -6  623.44   16.50
  -4  -3   6  648.84   19.40
   4   3   6  648.04   17.10
   4   3   6  620.04   17.70
  -4   3  -6  621.34   16.80
  -4   3  -6  647.34   18.30
  -4  -3   6  666.13   20.20
   5  -3   6   45.10    6.10
   5   3  -6   49.40    8.60
   5  -3   6   56.99    6.60
  -5  -3  -6   66.49    8.00
  -5  -3  -6   51.39    7.40
   5   3  -6   61.69    6.60
  -5   3   6   52.59    6.00
  -5  -3  -6   64.09    6.50
   5   3  -6   52.89    5.00
  -5   3  -6   49.50    6.80
  -5  -3   6   44.60    4.80
  -5   3  -6   48.20    7.00
   5  -3  -6   47.10    5.50
   5   3   6   48.60    7.60
   5   3   6   42.00    8.00
  -5  -3   6   47.30    6.20
  -5  -3   6   49.70    8.20
   5   3   6   43.10    6.40
  -5  -3   6   52.59    6.60
   5   3   6   46.30    5.40
  -5   3  -6   42.10    5.20
   5  -3  -6   44.20    5.90
   6   3  -6  218.58    9.10
  -6   3   6  220.68   11.10
  -6   3   6  216.38    9.80
   6   3  -6  208.08   14.60
   6  -3   6  213.18   10.90
  -6  -3  -6  226.18   11.10
   6   3  -6  236.88   11.30
  -6   3   6  220.18   12.20
  -6  -3  -6  223.98   13.20
  -6  -3   6  236.78   11.50
   6   3   6  218.28   14.20
  -6  -3   6  228.28   11.80
  -6  -3   6  206.88    9.10
  -6   3  -6  218.18   10.30
   6   3   6  226.98   11.40
   6  -3  -6  234.98   10.60
   6   3   6  248.18   10.30
  -6   3  -6  235.78   10.60
   7   3  -6  151.68   11.60
  -7   3   6  124.79    9.00
  -7   3   6  117.19   10.80
  -7  -3  -6  129.99   11.00
   7  -3   6  129.39   11.10
  -7  -3  -6  126.99   12.70
  -7   3   6  149.88   12.50
  -7   3  -6  136.09    9.90
  -7  -3   6  112.69   11.40
   7  -3  -6  126.19   10.50
  -7   3  -6  115.69   10.30
   7   3   6  139.19   14.50
   7   3   6  119.89    9.00
  -8   3   6   73.49   10.70
   8   3  -6   57.69    9.80
   8  -3   6   85.09   11.00
  -8   3   6   71.09    8.50
  -8  -3   6   55.69    9.60
   8   3   6   61.79   10.10
  -8   3  -6   74.19    8.90
  -8   3  -6   66.39   11.80
   8   3   6   54.89    7.50
   8  -3  -6   55.59   10.10
  -8  -3   6   56.89   10.40
  -9  -3  -6   -2.40   10.30
   9   3  -6   18.30   10.10
  -9   3   6    2.90   10.60
  -9   3   6   17.40    7.50
   9  -3   6   -6.60    8.70
  -9  -3   6   11.90    9.90
  -9   3  -6   10.30   11.10
  -9  -3   6    4.70    9.30
   9  -3  -6    9.90    9.40
  -9   3  -6   23.80    8.30
   9   3   6   22.60   10.10
   0   4  -6  291.77    8.60
   0   4  -6  277.87    8.40
   0  -4   6  302.67    8.70
   0   4   6  317.07    9.00
   0  -4  -6  314.17    8.60
   0   4   6  283.47    8.70
   0  -4   6  301.37    8.70
   0  -4   6  271.57    8.30
   0   4  -6  310.27    8.90
  -1   4   6  764.62   18.20
  -1   4   6  809.92   18.40
  -1  -4  -6  765.62   19.20
  -1  -4  -6  725.13   18.10
   1   4  -6  776.72   18.70
   1   4  -6  769.32   18.80
   1  -4   6  756.62   18.30
   1   4  -6  776.02   18.80
   1  -4   6  793.22   18.90
  -1  -4  -6  769.62   18.80
   1  -4   6  795.52   18.40
   1   4   6  783.82   20.00
  -1  -4   6  755.92   18.80
  -1   4  -6  804.62   18.60
  -1   4  -6  787.32   18.60
   1   4   6  759.72   19.10
  -1   4  -6  803.52   19.30
  -1  -4   6  798.52   19.10
  -1  -4   6  818.12   19.10
   1   4   6  752.72   18.60
   1   4   6  780.22   18.40
   2  -4   6 1235.38   29.00
   2   4  -6 1257.87   29.30
   2  -4   6 1288.37   28.60
   2   4  -6 1284.77   29.60
  -2  -4  -6 1252.67   29.50
  -2  -4  -6 1228.38   30.40
   2   4  -6 1254.67   30.80
   2  -4   6 1255.67   29.60
  -2  -4  -6 1250.07   29.20
  -2  -4  -6 1283.87   29.90
   2   4   6 1193.48   29.70
  -2   4  -6 1181.98   27.50
  -2  -4   6 1171.58   28.20
   2   4   6 1225.78   28.00
   2   4   6 1163.68   28.30
  -2   4  -6 1200.08   28.50
  -2   4  -6 1252.37   27.20
  -2  -4   6 1212.28   28.30
   2   4   6 1194.18   28.30
  -2  -4   6 1184.88   28.10
  -3  -4  -6 1382.66   32.70
  -3  -4  -6 1388.76   33.70
  -3  -4  -6 1407.36   32.60
   3   4  -6 1424.76   32.90
   3  -4   6 1343.67   32.30
  -3  -4  -6 1402.16   34.20
   3   4  -6 1396.76   32.40
   3   4  -6 1358.56   33.40
   3  -4   6 1390.56   33.00
   3   4   6 1368.26   32.00
  -3   4  -6 1326.87   31.30
  -3  -4   6 1348.86   32.20
  -3  -4   6 1346.57   31.80
   3   4   6 1355.86   32.60
  -3  -4   6 1370.26   32.20
   4   4  -6  569.44   15.30
  -4  -4  -6  573.94   17.80
   4   4  -6  574.34   16.20
   4  -4   6  562.74   15.80
  -4  -4  -6  593.14   17.70
  -4  -4  -6  554.84   16.10
   4  -4   6  535.75   16.30
   4   4  -6  558.94   17.10
  -4  -4   6  591.44   16.60
  -4   4  -6  580.14   15.60
   4   4   6  572.14   17.20
   4   4   6  597.74   16.30
   4   4   6  586.54   16.70
  -4  -4   6  594.14   15.90
  -4  -4   6  553.44   18.80
  -4   4  -6  572.14   17.00
   4   4   6  574.54   19.20
   5  -4   6  206.78    9.90
  -5  -4  -6  221.78   10.00
  -5   4   6  221.38    9.30
   5  -4   6  230.98    9.90
   5   4  -6  208.58   11.40
  -5  -4  -6  222.28   11.70
  -5  -4  -6  211.18   11.80
   5   4  -6  215.28   10.00
   5   4  -6  218.68    8.70
  -5  -4   6  244.18   10.80
  -5  -4   6  234.98   13.00
  -5  -4   6  228.68    9.10
  -5  -4   6  224.98   10.70
   5   4   6  250.27   10.60
  -5   4  -6  233.88   11.20
   5   4   6  235.58   13.60
   5   4   6  229.88    9.80
   5  -4  -6  222.48    9.90
   5   4   6  214.28   14.00
   5  -4  -6  224.78    9.20
  -5   4  -6  229.88    9.10
  -6   4   6  158.18   11.30
  -6   4   6  145.69    8.10
   6  -4   6  165.88   10.10
  -6   4   6  154.38    9.80
   6   4  -6  156.98   11.50
  -6  -4  -6  154.88   11.80
   6   4  -6  153.38    8.30
  -6  -4  -6  141.59    9.90
   6   4  -6  160.38   10.00
  -6  -4   6  135.69    9.80
  -6   4  -6  131.19    9.90
  -6  -4   6  159.88   10.50
  -6  -4   6  148.09    8.30
   6  -4  -6  155.08    9.20
   6   4   6  149.29   13.00
   6   4   6  133.89    8.90
   6   4   6  134.99    9.90
   7   4  -6   78.79    9.70
  -7  -4  -6   75.09   11.00
  -7  -4  -6   74.49   11.60
   7   4  -6   79.59    7.50
  -7   4   6   70.69    9.20
  -7   4   6   63.69    7.20
  -7   4   6   74.39   10.00
   7  -4   6   91.49    9.80
  -7   4  -6  102.89    9.00
   7  -4  -6   75.59    8.80
   7   4   6   84.79    8.40
   7   4   6   93.89    9.90
  -7  -4   6   78.49    7.60
  -7   4  -6   84.19   11.20
   7   4   6   82.39   11.70
  -7  -4   6   83.49   10.40
  -8   4   6   75.49   10.20
  -8   4   6   94.89    9.20
   8  -4   6   70.79   10.40
  -8  -4  -6   81.59   12.70
   8   4  -6   77.49   11.10
  -8  -4   6   94.09   12.20
   8   4   6   95.29    9.70
   8  -4  -6   97.29   10.90
   8   4   6   89.19   11.40
  -8   4  -6   69.79   12.10
  -8   4  -6  110.39   11.00
  -9  -4  -6   19.20   11.40
   9  -4   6   17.80    9.50
   9   4  -6   14.10   10.10
  -9   4  -6   17.20   11.20
  -9  -4   6   15.90    9.10
   9   4   6   13.40    7.30
   9   4   6    2.90    9.50
   9  -4  -6   21.00    9.70
  -9  -4   6   17.80   10.00
   0   5  -6   16.80    3.40
   0   5  -6   14.60    3.20
   0  -5  -6   20.90    3.30
   0  -5   6   17.10    3.30
   0  -5  -6   11.80    3.10
   0   5  -6   14.80    3.00
   0  -5   6   18.00    3.20
   0   5   6   11.80    3.40
   0  -5   6   15.70    3.20
   0   5   6   16.80    3.40
   1   5  -6  217.78    7.60
  -1   5   6  214.88    7.00
  -1  -5  -6  216.08    8.10
   1  -5   6  217.98    7.70
  -1  -5  -6  211.18    7.70
   1   5  -6  215.48    7.70
   1   5  -6  223.08    7.70
   1  -5   6  222.18    7.10
  -1   5   6  226.58    7.10
   1  -5   6  218.58    7.30
   1   5   6  202.48    7.70
  -1   5  -6  210.08    6.90
  -1   5  -6  204.28    7.60
   1   5   6  209.68    8.70
  -1  -5   6  203.88    7.50
  -1  -5   6  207.88    7.40
  -1  -5   6  195.68    7.20
  -1   5  -6  200.68    6.80
   2  -5   6  318.57    9.30
   2  -5   6  326.97   10.00
  -2  -5  -6  302.97   10.80
  -2  -5  -6  319.87   10.10
  -2  -5  -6  309.97   11.50
  -2  -5  -6  311.87    9.50
   2   5  -6  328.47   10.00
   2   5  -6  325.37   10.50
   2   5  -6  328.37   10.00
  -2  -5  -6  321.47    9.70
   2  -5   6  311.07    9.30
  -2  -5   6  364.66   11.00
  -2   5  -6  362.76   11.20
  -2  -5   6  355.06   11.00
   2   5   6  377.06   10.60
  -2  -5   6  375.46   11.00
  -2   5  -6  376.56    9.90
   2   5   6  356.46   11.10
   2   5   6  362.66   11.20
  -2   5  -6  359.96   10.20
   2   5   6  375.86   13.00
  -3  -5  -6  786.12   19.90
  -3  -5  -6  777.12   19.90
   3  -5   6  755.22   20.00
   3   5  -6  794.42   21.20
  -3  -5  -6  771.12   21.40
   3   5  -6  771.42   19.70
   3   5  -6  767.62   20.70
   3  -5   6  751.12   19.30
  -3  -5  -6  776.12   20.90
  -3  -5   6  819.62   23.30
   3   5   6  814.32   23.30
   3   5   6  824.82   20.70
  -3  -5   6  803.42   20.90
   3   5   6  816.82   21.40
  -3  -5   6  798.82   20.90
  -3   5  -6  796.42   21.20
  -3  -5   6  800.22   20.70
   3   5   6  823.82   21.10
  -3   5  -6  815.12   19.90
   4   5  -6  236.98   10.80
   4   5  -6  231.58    9.80
   4  -5   6  243.28   10.10
  -4  -5  -6  252.37   11.10
   4  -5   6  258.47    9.50
  -4  -5  -6  249.48    9.80
  -4  -5  -6  233.48    9.30
   4   5  -6  250.17    9.20
  -4  -5  -6  219.08   11.40
   4   5   6  232.88    9.80
  -4  -5   6  220.48   12.20
   4   5   6  237.08   12.60
  -4  -5   6  240.28    9.20
   4   5   6  231.58   10.50
  -4   5  -6  259.07    8.80
  -4  -5   6  230.48    9.90
   4   5   6  252.97    9.80
  -4   5  -6  247.18   10.30
  -5  -5  -6  401.86   19.90
  -5  -5  -6  412.36   14.20
   5  -5   6  405.86   13.50
   5   5  -6  397.36   13.80
   5   5  -6  383.76   15.40
  -5  -5  -6  413.46   15.60
   5   5  -6  392.96   12.70
  -5  -5   6  381.56   12.60
   5   5   6  369.16   16.60
  -5   5  -6  376.26   12.20
   5   5   6  379.06   13.60
  -5   5  -6  367.46   14.10
  -5  -5   6  398.86   14.10
  -5  -5   6  352.66   13.60
   5   5   6  400.36   13.20
   5   5   6  380.16   16.80
  -6   5   6   85.69    8.60
   6  -5   6   86.49    9.20
  -6   5   6   84.69    9.60
   6   5  -6  103.89   11.00
  -6  -5  -6  111.59    9.10
   6   5  -6  103.79    9.40
   6   5  -6  107.19    8.00
  -6  -5  -6   82.39   10.20
  -6  -5   6   94.79    9.80
   6   5   6  103.09    8.50
   6   5   6   96.39    9.20
  -6   5  -6   98.09   10.40
  -6   5  -6   99.39    7.70
  -6  -5   6   93.09    7.90
   6  -5  -6   84.69    8.30
   6   5   6   85.69   11.30
  -7   5   6  269.27   11.20
   7  -5   6  261.77   13.50
   7   5  -6  273.37   14.20
  -7   5   6  282.67   13.80
  -7  -5  -6  269.87   15.90
   7   5  -6  300.87   12.40
  -7   5   6  272.87   14.50
   7   5   6  243.88   12.20
   7   5   6  244.18   17.20
   7   5   6  237.28   13.60
   7  -5  -6  208.48   12.40
  -7  -5   6  235.98   14.10
  -7  -5   6  235.88   11.30
  -7   5  -6  229.38   11.60
  -7   5  -6  228.68   14.90
   8   5  -6   80.19    8.90
   8  -5   6   94.89   11.40
  -8  -5  -6   84.99   13.00
  -8   5   6  115.29   11.60
  -8   5   6  113.09    9.20
   8   5  -6   99.39   11.10
   8   5   6   89.09   11.80
  -8   5  -6  102.19   10.20
   8   5   6  102.69   10.30
   8  -5  -6   89.49   10.50
  -8  -5   6   91.19   11.30
  -8   5  -6   96.49   13.20
   9   5  -6    3.70    9.60
   9  -5   6    1.20    8.60
  -9  -5  -6    1.40   10.30
   9  -5  -6   15.10   10.30
   9   5   6    9.10    9.30
   9   5   6    7.90    7.20
  -9  -5   6   18.80    9.60
   0  -6   6  687.33   17.10
   0  -6  -6  703.73   17.50
   0  -6  -6  686.83   17.40
   0   6  -6  712.13   17.50
   0  -6   6  691.03   17.50
   0   6  -6  700.03   17.20
   0   6   6  692.73   17.60
   0   6  -6  700.43   17.60
   0  -6   6  688.83   17.60
   0   6   6  698.43   17.90
   1  -6   6 1017.30   24.00
   1   6  -6 1014.40   24.20
  -1   6   6 1003.20   23.60
  -1   6   6 1010.70   23.60
   1   6  -6  999.70   24.10
   1   6  -6  979.30   24.20
   1  -6   6  992.20   23.80
  -1  -6  -6  987.30   24.20
   1  -6   6  998.20   23.50
  -1  -6  -6  998.60   24.70
  -1  -6   6  947.11   23.00
   1   6   6  985.60   24.60
   1  -6  -6  936.31   22.70
  -1  -6   6  966.00   23.30
   1   6   6  959.90   23.50
  -1  -6   6  943.61   23.50
  -1   6  -6  943.11   22.60
  -1   6  -6  970.80   22.80
  -1   6  -6  984.30   23.40
  -2  -6  -6  243.18    9.00
  -2  -6  -6  256.07    9.10
   2  -6   6  246.98    8.80
   2   6  -6  270.27   10.20
   2  -6   6  247.08    8.10
  -2  -6  -6  248.78    9.80
   2   6  -6  249.08    9.30
   2  -6   6  238.38    8.10
  -2  -6  -6  249.18    8.50
  -2   6  -6  253.67    8.10
  -2   6  -6  256.07    8.00
  -2  -6   6  244.58    9.10
  -2  -6   6  236.18    8.90
  -2   6  -6  260.77   10.00
   2   6   6  250.87    8.50
   2   6   6  264.77   11.40
  -2  -6   6  257.67    9.00
  -2  -6   6  255.87   11.20
   2   6   6  259.77    9.30
  -3  -6  -6  378.56   13.40
  -3  -6  -6  378.46   11.70
   3  -6   6  364.76   11.70
  -3  -6  -6  379.56   12.70
   3  -6   6  367.36   11.10
   3   6  -6  376.96   12.70
   3   6  -6  370.36   11.90
   3   6  -6  367.16   11.70
  -3  -6  -6  366.06   11.90
   3   6   6  368.76   12.40
  -3  -6   6  386.96   11.80
   3   6   6  370.96   11.50
  -3  -6   6  347.67   14.10
  -3   6  -6  350.86   10.60
   3   6   6  347.27   11.90
  -3  -6   6  369.36   11.90
  -3   6  -6  355.06   12.00
  -3  -6   6  373.06   12.00
   3   6   6  381.76   14.60
  -4  -6  -6  193.38   10.60
   4  -6   6  178.18    8.60
   4   6  -6  184.88    8.40
   4  -6   6  192.38    8.30
  -4  -6  -6  185.98   10.00
   4   6  -6  191.58   10.00
   4   6  -6  178.58    8.90
  -4  -6   6  175.08    8.20
   4   6   6  161.68    9.20
  -4  -6   6  165.38   11.30
  -4  -6   6  171.08   10.70
  -4  -6   6  158.18   11.00
  -4   6  -6  166.58    7.40
   4   6   6  183.88    8.90
  -4   6  -6  177.88    9.10
   4   6   6  160.68    8.50
   4   6   6  175.38   11.60
  -5  -6  -6   37.30    7.70
   5   6  -6   38.80    5.50
   5   6  -6   52.69    6.90
  -5  -6  -6   38.20    6.50
   5  -6   6   44.60    6.10
  -5  -6  -6   29.60    5.20
   5   6  -6   38.70    7.70
   5   6   6   16.10    7.30
  -5  -6   6   27.80    6.40
  -5   6  -6   42.90    6.90
   5   6   6   35.90    6.30
   5   6   6   28.50    5.70
  -5  -6   6   39.50    6.60
  -5   6  -6   28.60    5.00
   5   6   6   21.70    8.00
  -5  -6   6   36.10    5.70
   6   6  -6   45.70    7.60
  -6  -6  -6   56.89    9.90
   6  -6   6   58.69    7.80
  -6   6   6   50.49    7.40
   6   6  -6   67.79    9.80
   6   6  -6   49.99    6.90
   6   6   6   49.40    7.40
   6   6   6   63.69    8.30
  -6  -6   6   66.49    8.60
   6   6   6   50.39   10.20
  -6   6  -6   53.19    8.70
  -6   6  -6   73.49    7.20
  -6  -6   6   60.09    7.00
   7   6  -6  113.19   10.90
   7  -6   6   99.69   10.40
   7   6  -6  111.19    9.80
  -7   6   6  118.59   10.50
  -7  -6  -6  115.69   13.00
  -7  -6   6  119.99   11.70
   7   6   6   94.59    9.30
  -7   6  -6  101.19    9.30
   7   6   6   98.59   13.00
   7   6   6  101.79   10.50
   8  -6   6   50.29    9.80
   8   6  -6   43.20    8.10
   8   6  -6   32.70    9.50
  -8   6   6   72.49    7.70
  -8   6   6   55.79    9.40
  -8  -6  -6   51.79   11.40
  -8   6  -6   36.40   10.90
   8  -6  -6   37.00    8.80
  -8  -6   6   37.80   10.00
   8   6   6   25.80    8.60
  -8   6  -6   46.80    7.70
   8   6   6   27.90    9.10
   9   6  -6   20.00   10.60
   9   6  -6   23.00    9.00
   9  -6   6   43.20   10.90
  -9   6   6   29.50   11.30
  -9  -6  -6   30.10   11.40
  -9  -6   6   31.50   10.30
   9   6   6   26.50    8.60
   9  -6  -6   31.20    9.70
   0   7  -6  132.49    6.50
   0  -7   6  138.29    6.60
   0   7  -6  139.49    6.20
   0   7  -6  142.79    6.50
   0  -7  -6  125.19    6.00
   0   7   6  132.79    7.20
   0   7   6  125.19    6.70
   0  -7   6  130.29    6.30
   0  -7   6  141.49    6.10
   0  -7  -6  119.99    6.40
   1  -7   6  432.36   12.40
  -1   7   6  435.86   12.20
   1   7  -6  461.55   13.50
   1   7  -6  449.06   14.30
  -1  -7  -6  432.96   12.80
   1  -7   6  421.06   12.30
   1   7  -6  438.66   12.70
  -1  -7  -6  437.46   13.00
   1  -7   6  428.86   11.80
  -1  -7   6  464.55   13.30
  -1  -7   6  495.75   13.10
   1  -7  -6  476.65   12.90
   1   7   6  492.45   15.40
  -1   7  -6  399.26   17.00
  -1  -7   6  460.05   13.50
  -1  -7   6  473.85   14.80
  -1   7  -6  485.15   13.00
  -1   7  -6  467.25   12.60
   1   7   6  492.05   15.00
  -2  -7  -6    2.20    3.70
   2   7  -6    9.60    4.00
   2  -7   6    7.60    3.20
   2  -7   6    7.20    3.50
   2   7  -6    3.50    4.20
  -2  -7  -6    5.10    4.10
   2   7  -6    5.60    3.90
  -2  -7  -6   10.20    3.60
   2  -7   6    6.70    3.50
  -2  -7  -6    7.80    3.90
   2   7   6    5.90    3.50
  -2   7  -6    2.90    3.10
  -2   7  -6    4.90    3.20
   2   7   6    4.80    4.30
   2   7   6    0.10    4.00
  -2  -7   6   -5.20    5.10
  -2  -7   6    5.30    4.10
  -2  -7   6    5.80    3.70
   2   7   6    5.60    5.50
  -2  -7   6    7.40    4.00
  -2   7  -6   10.30    4.20
  -3  -7  -6  549.25   17.50
  -3  -7  -6  586.94   17.20
  -3  -7  -6  540.65   16.30
   3  -7   6  515.25   14.70
   3  -7   6  538.75   14.20
   3  -7   6  532.45   15.50
   3   7  -6  541.95   15.60
  -3  -7  -6  587.84   17.20
   3   7  -6  546.45   16.60
   3   7  -6  538.05   15.70
  -3  -7   6  561.74   16.30
   3   7   6  559.84   16.60
  -3   7  -6  549.35   14.80
  -3  -7   6  559.24   16.30
  -3  -7   6  563.54   16.30
  -3  -7   6  573.44   18.80
   3   7   6  577.44   15.80
  -3   7  -6  572.14   16.30
   3   7   6  562.04   18.90
   3   7   6  583.94   16.60
  -3   7  -6  559.44   14.30
  -4  -7  -6  275.87   10.70
   4  -7   6  253.47    9.90
   4  -7   6  257.17   10.50
   4   7  -6  285.57   10.70
  -4  -7  -6  274.67   10.70
   4   7  -6  279.27   10.80
  -4  -7  -6  258.47   10.50
  -4  -7  -6  279.17   12.10
   4   7  -6  272.97   12.10
  -4  -7  -6  285.07   13.00
  -4   7  -6  276.77    9.90
  -4  -7   6  294.47   11.60
   4   7   6  330.67   15.00
  -4  -7   6  309.97   11.40
   4   7   6  299.57   11.20
  -4   7  -6  298.97   11.70
   4   7   6  301.57   12.30
   4   7   6  298.87   11.70
  -4  -7   6  301.87   13.30
  -4  -7   6  314.47   14.50
  -5  -7  -6   59.89    8.70
   5   7  -6   58.59    6.60
   5   7  -6   44.10    8.20
   5  -7   6   59.39    6.70
   5   7  -6   49.20    7.00
   5   7   6   44.40    9.30
  -5   7  -6   55.29    7.60
  -5   7  -6   69.79    6.30
   5   7   6   55.19    7.00
  -5  -7   6   66.79    7.90
   5   7   6   55.09    7.10
   5   7   6   45.00    7.70
  -5  -7   6   52.39    6.60
  -6   7   6   84.99    9.10
   6   7  -6   96.39    9.40
   6  -7   6   87.19    8.70
   6   7  -6   97.89   11.80
  -6  -7  -6   85.39   10.60
   6   7  -6   84.89    8.80
  -6   7  -6   91.19    7.90
   6   7   6   88.79    8.70
   6   7   6   77.39    8.90
  -6  -7   6  101.49   10.10
   6   7   6   78.89   11.80
   7   7  -6  117.19   10.10
  -7   7   6   96.09   10.30
  -7  -7  -6  115.19   12.80
   7  -7   6  113.79   10.70
   7   7  -6  108.89   11.00
  -7  -7   6  115.49   12.10
   7   7   6  115.99   11.40
  -7   7  -6  104.59    9.70
   7   7   6   93.89    9.80
   7   7   6  119.99   15.10
   7  -7  -6  115.09   10.50
   8   7  -6   25.00    9.20
  -8   7   6   26.70    8.80
   8   7  -6   40.20    9.50
  -8  -7  -6   26.80   10.50
  -8   7  -6   37.60   11.60
  -8  -7   6   29.50    9.40
  -8   7  -6   34.30    8.50
   8  -7  -6   42.90    8.90
   8   7   6   38.30    9.60
   8   7   6   27.50    7.90
   9   7  -6    3.30    7.90
   9  -7   6   11.00    9.70
   9   7  -6   11.80   11.30
  -9  -7  -6   10.60   11.20
  -9   7   6   11.30   10.50
   9   7   6   -7.60    7.40
  -9   7  -6   -4.10   10.90
   9   7   6   13.50    9.10
  -9  -7   6   12.30   10.00
   0  -8   6  204.98    8.00
   0  -8  -6  203.78    7.80
   0   8  -6  227.38    8.30
   0   8   6  224.58    9.30
   0   8  -6  209.28    8.00
   0   8  -6  219.48    8.20
   0  -8   6  211.38    7.70
   0   8   6  196.78    9.10
   0  -8  -6  197.58    8.20
   0  -8   6  211.18    8.40
  -1  -8  -6  546.25   15.40
   1  -8   6  528.25   14.80
  -1   8   6  530.25   14.80
   1   8  -6  572.24   15.50
   1  -8   6  545.75   14.40
   1   8  -6  553.04   15.20
   1  -8   6  545.45   15.10
  -1  -8  -6  560.54   15.80
   1   8  -6  559.64   15.30
  -1  -8   6  524.85   14.60
  -1   8  -6  514.75   14.60
  -1  -8   6  531.25   16.10
   1   8   6  496.05   15.10
   1   8   6  556.84   16.70
  -1  -8   6  520.05   15.10
  -1  -8   6  520.65   14.30
  -1   8  -6  520.55   14.30
   1  -8  -6  511.15   14.10
  -1   8  -6  525.95   14.00
   2   8  -6  213.68    9.00
   2   8  -6  223.58    9.30
   2  -8   6  214.68    8.10
   2   8  -6  212.98    8.70
   2  -8   6  212.38    8.30
  -2   8   6  213.48    7.50
  -2  -8  -6  212.08    9.60
   2  -8   6  213.08    7.80
  -2  -8  -6  202.58    8.10
  -2  -8  -6  216.68    8.90
  -2  -8   6  223.68   11.10
  -2  -8   6  226.98    9.00
   2   8   6  237.48    9.80
  -2   8  -6  235.78    8.00
  -2   8  -6  237.88    8.20
  -2  -8   6  232.18    9.00
  -2   8  -6  222.78    9.10
   2  -8  -6  225.78    7.90
  -2  -8   6  220.98    9.40
   2   8   6  248.48    8.30
   2   8   6  233.08   11.80
  -3  -8  -6  149.99    9.70
   3  -8   6  164.28    8.00
  -3  -8  -6  165.48    8.40
  -3  -8  -6  162.18    8.70
   3   8  -6  162.68    9.20
  -3  -8  -6  148.49    7.70
   3   8  -6  164.78    8.30
   3   8  -6  166.78    8.20
   3  -8   6  165.38    7.40
  -3   8  -6  171.18    6.80
  -3  -8   6  197.68    8.90
  -3   8  -6  188.48    7.40
  -3   8  -6  174.98    8.60
   3   8   6  165.48    9.00
  -3  -8   6  181.68   11.90
  -3  -8   6  185.58    8.90
   3   8   6  174.68    9.20
  -3  -8   6  179.38    8.70
   3   8   6  177.68    8.20
   3   8   6  176.28   11.50
   4  -8   6   10.60    5.50
   4   8  -6   14.60    5.10
   4  -8   6    9.00    4.40
  -4  -8  -6    8.10    5.70
  -4  -8  -6    1.80    4.70
   4   8  -6   11.00    4.90
   4   8  -6    4.40    5.80
   4   8   6    8.00    5.70
  -4  -8   6    6.70    5.60
   4   8   6   -1.20    4.80
   4   8   6    8.20    4.90
  -4   8  -6   14.40    5.40
  -4   8  -6    7.30    4.00
  -4  -8   6    4.90    4.80
  -4  -8   6   11.70    6.30
   4   8   6    3.60    6.80
   5   8  -6  165.98   10.00
   5   8  -6  147.89    9.30
   5  -8   6  153.68    9.30
   5   8  -6  157.58   12.10
  -5  -8  -6  166.28   11.30
  -5   8  -6  135.69    7.80
   5   8   6  151.18   13.50
   5   8   6  148.19    9.90
  -5  -8   6  159.08   10.60
   5   8   6  166.68   11.10
   5   8   6  146.69    9.60
  -5   8  -6  152.18   10.10
   6   8  -6  113.79    9.50
   6  -8   6   93.89    9.10
  -6  -8  -6   84.19   10.70
   6   8  -6   77.79   11.40
   6   8  -6   71.39    9.10
   6   8   6   95.99   12.70
  -6   8  -6   88.69    7.80
   6   8   6   95.79    9.40
  -6   8  -6  101.09   10.20
  -6  -8   6   94.69   10.60
   6   8   6   91.69    9.50
  -7   8   6    8.60    7.20
  -7  -8  -6   29.30   10.30
   7   8  -6    6.30    7.80
   7  -8   6   19.20    7.60
   7  -8  -6    9.20    7.20
   7   8   6   11.70    7.70
  -7   8  -6   14.30    6.30
  -7  -8   6    2.60    8.40
   7   8   6    9.90   10.70
   7   8   6   22.00    7.70
   8   8  -6  113.89   11.20
  -8  -8  -6   91.29   12.50
   8   8  -6   97.79   12.50
  -8   8   6   86.99   11.80
  -8   8  -6   92.49    9.40
   8   8   6   97.59   11.90
  -8  -8   6  108.59   13.60
   8  -8  -6  125.99   12.20
  -8   8  -6   80.39   12.90
   8   8   6   91.99   10.90
   0  -9  -6  920.31   23.30
   0   9   6  922.91   23.50
   0   9  -6  918.11   22.90
   0   9  -6  923.41   23.30
   0  -9  -6  891.31   22.80
   0  -9   6  917.11   23.00
   0  -9   6  919.91   22.50
   0   9   6  933.51   24.10
   0  -9   6  911.71   23.60
   0   9  -6  935.91   23.20
   1  -9   6  261.87    9.30
   1  -9   6  259.17    8.80
  -1  -9  -6  269.07   10.10
   1  -9   6  271.37    9.60
   1   9  -6  269.87   10.00
  -1   9   6  263.07    9.60
   1   9  -6  271.17    9.90
   1   9  -6  268.97    9.70
  -1  -9  -6  259.37   10.00
  -1   9  -6  283.67    9.70
  -1   9  -6  285.87   10.00
   1  -9  -6  271.57    9.40
  -1  -9   6  279.67   11.50
   1   9   6  274.97   10.50
  -1  -9   6  271.17    9.60
  -1   9  -6  261.07    9.10
   1   9   6  287.07   13.60
   2   9  -6   60.39    6.00
   2  -9   6   55.29    5.70
   2   9  -6   60.59    6.00
  -2  -9  -6   59.49    6.50
   2   9  -6   54.99    6.30
  -2  -9  -6   49.80    5.80
  -2   9   6   52.09    4.60
   2  -9   6   48.60    4.90
   2  -9   6   57.39    5.80
  -2   9  -6   45.50    5.10
  -2  -9   6   50.49    5.80
   2  -9  -6   49.50    4.70
   2   9   6   56.99    5.30
  -2  -9   6   53.99    5.60
  -2  -9   6   53.19    5.60
  -2  -9   6   63.89    7.70
   2   9   6   48.70    6.10
  -2   9  -6   60.39    5.80
   2   9   6   50.59    7.30
  -3  -9  -6   64.49    7.10
  -3  -9  -6   61.99    6.40
  -3  -9  -6   69.99    8.20
   3   9  -6   71.39    6.90
   3   9  -6   72.29    7.10
  -3  -9  -6   64.39    6.80
   3  -9   6   59.49    6.30
   3   9  -6   76.69    7.90
   3  -9   6   78.99    7.40
   3  -9   6   75.79    5.80
  -3  -9   6   55.29    8.10
  -3   9  -6   61.29    5.30
   3   9   6   60.29    6.20
   3   9   6   68.09    7.20
   3   9   6   67.29    8.70
  -3  -9   6   60.39    6.50
  -3  -9   6   60.39    6.50
  -3  -9   6   61.09    6.50
  -3   9  -6   53.99    5.50
   3   9   6   57.89    6.90
  -3   9  -6   60.49    6.30
   4  -9   6  251.67   10.00
   4   9  -6  233.18   12.40
   4   9  -6  248.48   11.00
  -4  -9  -6  248.68   11.90
   4   9  -6  260.57   11.10
   4   9   6  282.87   15.30
  -4  -9   6  257.57   12.40
  -4   9  -6  253.77   11.50
   4   9   6  256.37   12.30
  -4   9  -6  259.97    9.50
   4   9   6  283.17   11.90
   4   9   6  264.37   11.00
   5   9  -6  137.59   12.20
   5  -9   6  139.49    9.50
   5   9  -6  134.19    9.90
  -5  -9  -6  137.29   11.10
   5   9  -6  151.48    9.80
   5   9   6  147.89   11.40
  -5   9  -6  172.58   10.70
  -5  -9   6  148.99   11.10
  -5   9  -6  143.59    8.50
   5   9   6  173.88   18.90
   5   9   6  166.38   10.40
   6   9  -6  250.37   13.10
  -6  -9  -6  291.37   15.30
   6  -9   6  291.57   13.50
   6   9  -6  257.07   16.30
  -6   9  -6  258.67   11.10
   6   9   6  272.97   14.00
   6   9   6  236.78   17.30
   6   9   6  249.48   12.90
  -6   9  -6  247.48   14.30
  -6  -9   6  275.77   14.10
  -7  -9  -6   69.39   11.20
   7  -9   6   65.19    9.30
   7   9  -6   65.19    9.10
  -7   9   6   79.79    9.50
   7   9  -6   59.69    9.40
   7   9   6   89.09   10.40
   7  -9  -6   71.89    8.60
  -7   9  -6   73.79    7.90
   7   9   6   56.39   12.80
  -7  -9   6   64.59   10.90
   7   9   6   70.79    9.30
  -8  -9  -6   19.90    9.80
   8  -9   6   26.70    8.60
   8   9  -6   23.60    8.30
   8   9  -6   11.30    9.30
  -8  -9   6   21.10   10.30
   8   9   6   22.00    8.30
   8  -9  -6   27.10    9.30
   0 -10  -6 1509.15   35.90
   0  10  -6 1494.65   35.90
   0  10  -6 1534.65   36.10
   0 -10   6 1497.25   35.90
   0  10   6 1514.35   37.20
   0 -10   6 1555.24   36.90
   0 -10  -6 1503.85   36.30
   0  10   6 1505.25   36.50
   0  10  -6 1523.45   36.30
   0 -10   6 1495.45   35.30
   1  10  -6  461.35   13.90
  -1 -10  -6  444.86   14.40
   1 -10   6  454.65   12.80
  -1 -10  -6  448.96   14.20
   1 -10   6  448.46   14.00
  -1  10   6  446.96   13.60
   1  10  -6  433.66   14.00
   1  10  -6  457.55   14.20
   1 -10   6  445.96   13.30
  -1 -10   6  427.16   13.40
   1 -10  -6  437.06   13.20
  -1 -10   6  426.46   15.00
   1  10   6  439.66   15.70
  -1 -10   6  444.96   13.20
  -1 -10   6  441.46   14.30
  -1  10  -6  439.06   13.50
  -1  10  -6  436.56   12.90
   1  10   6  448.86   14.20
  -1  10  -6  448.56   13.40
   2 -10   6  368.46   13.50
  -2 -10  -6  313.57   12.80
  -2  10   6  319.47   10.70
   2 -10   6  311.37   11.00
  -2 -10  -6  333.47   11.00
   2  10  -6  318.17   11.90
   2  10  -6  316.57   11.40
  -2 -10  -6  321.17   12.00
   2 -10   6  312.57   11.20
   2  10  -6  332.07   12.40
   2  10   6  326.67   12.30
   2  10   6  334.97   14.50
  -2 -10   6  326.27   13.80
  -2  10  -6  331.07   10.50
  -2  10  -6  333.77   11.60
  -2 -10   6  327.77   12.20
  -2 -10   6  345.17   11.60
   2  10   6  345.07   10.60
  -2  10  -6  319.77   10.80
  -2 -10   6  309.47   11.40
   2 -10  -6  294.07   10.50
   3  10  -6   10.20    5.90
  -3 -10  -6    4.20    4.80
   3  10  -6   12.10    5.00
   3 -10   6    4.70    4.30
   3 -10   6    8.80    4.10
  -3 -10  -6    4.90    5.40
   3  10  -6    7.10    4.80
   3  10   6    8.60    7.00
   3  10   6    2.70    4.30
   3  10   6    4.10    5.10
  -3  10  -6   12.80    5.10
  -3 -10   6   -1.30    6.50
  -3 -10   6    7.20    5.00
  -3  10  -6   12.90    4.20
   3  10   6   -3.60    5.30
  -3  10  -6   13.90    4.20
   4 -10   6  106.49   11.50
   4  10  -6   96.99    8.90
   4  10  -6   92.99    8.40
   4  10  -6  113.29   10.40
  -4 -10  -6   86.09    8.90
   4  10   6   89.69    8.20
   4  10   6   95.09    9.10
   4  10   6  111.99   10.00
   4  10   6  119.69   12.90
   4  10   6  110.89   10.20
  -4 -10   6   98.39    9.30
  -4  10  -6  107.79    7.00
  -4  10  -6  107.79    9.10
   5  10  -6   11.30    8.40
  -5 -10  -6    3.30    7.30
   5 -10   6   10.40    6.30
   5  10  -6   16.50    6.60
   5  10   6   -2.30    6.40
   5  10   6   10.10    9.10
   5  10   6   10.40    6.50
  -5  10  -6    1.00    6.60
  -5  10  -6   16.30    5.20
  -5 -10   6   16.50    7.10
   5  10   6    9.50    7.60
   6 -10   6   77.49    8.90
   6  10  -6   71.49    9.00
   6  10  -6   65.59   11.70
   6  10  -6   59.39    9.30
  -6 -10  -6   72.29   11.70
   6  10   6   75.09    9.20
  -6  10  -6   71.79    9.80
   6  10   6   68.89    9.10
  -6 -10   6   76.59   10.90
  -6  10  -6   74.59    8.20
   6  10   6   74.29   12.30
   7  10  -6   -0.30    7.10
   7  10  -6    5.10    7.50
   7 -10   6   10.50    7.20
  -7 -10  -6   16.10    9.30
  -7  10   6   22.10    8.00
   7 -10  -6   -6.80    6.40
   7  10   6   -4.40    7.20
   7  10   6    9.70    7.50
  -7  10  -6   -2.70    6.20
  -7 -10   6    1.90    8.60
   7  10   6   22.00   12.30
  -8 -10  -6   17.60   10.40
   8  10  -6    2.50    7.90
   8 -10   6   12.70    9.80
   8  10   6   13.40    8.50
   8 -10  -6   27.90    8.40
  -8  10  -6   23.00   10.50
  -8 -10   6   14.80    9.30
   8  10   6   19.50    9.30
   0  11   6   11.60    6.50
   0 -11   6    9.80    4.70
   0 -11  -6   13.40    4.10
   0  11   6    9.70    4.80
   0 -11   6   16.30    4.10
   0  11  -6    3.40    4.20
   0 -11   6    9.90    4.40
   0  11  -6   15.40    4.80
   0  11  -6   13.80    4.80
  -1 -11  -6  119.29    7.70
   1 -11   6  122.39    7.20
   1 -11   6  116.09    7.00
   1  11  -6  120.99    8.10
  -1 -11  -6  118.59    7.90
   1 -11   6  130.89    8.00
  -1  11   6  122.89    7.70
   1  11  -6  114.29    7.80
   1  11  -6  118.79    7.80
  -1 -11   6  115.79    7.20
   1  11   6  120.59    8.30
   1  11   6  112.19    9.90
  -1  11  -6  120.49    7.40
  -1  11  -6  124.29    7.00
  -1  11  -6  124.59    7.80
   1 -11  -6  126.09    7.30
  -1 -11   6  116.19    9.10
   2 -11   6  176.98    8.00
   2  11  -6  185.48    9.00
  -2 -11  -6  176.08   10.10
  -2  11   6  177.18    8.20
   2 -11   6  186.88    9.10
  -2 -11  -6  173.68    8.50
   2  11  -6  188.18    9.70
   2  11  -6  169.58    9.90
   2  11   6  176.88    9.40
  -2 -11   6  162.68    8.80
  -2  11  -6  162.68    8.10
  -2  11  -6  173.28    8.90
   2 -11  -6  144.49    7.70
   2  11   6  176.38   11.80
   2  11   6  173.78    9.80
  -2  11  -6  166.48    7.70
  -2 -11   6  172.98   11.20
   3 -11   6  150.88    7.90
   3  11  -6  161.28    9.90
   3  11  -6  149.39   10.40
   3 -11   6  154.08    8.40
  -3 -11  -6  147.69    9.00
   3  11  -6  140.19    9.20
   3  11   6  163.78   13.20
  -3  11  -6  160.48    8.10
   3  11   6  182.28   10.60
   3  11   6  175.48    8.60
  -3 -11   6  165.38    9.60
  -3  11  -6  165.58    9.50
   3  11   6  171.68   10.30
  -4 -11  -6  124.59    9.60
   4  11  -6  113.79   11.10
   4  11  -6  126.29    9.90
   4 -11   6  137.09    8.70
   4  11   6  119.59   13.40
  -4 -11   6  119.89   10.90
  -4  11  -6  114.69    7.80
   4  11   6  113.89    8.60
   4  11   6  102.79   10.70
   4  11   6  124.79   10.80
   5  11  -6  218.18   11.90
   5  11  -6  194.88   12.40
   5  11  -6  197.78   14.30
   5 -11   6  217.18   11.70
  -5 -11  -6  201.88   12.50
   5  11   6  200.08   12.30
   5  11   6  216.18   13.70
  -5  11  -6  167.98    9.20
   5  11   6  196.18   11.10
  -5 -11   6  199.78   12.80
   5  11   6  186.38   16.20
   6  11  -6  110.69   11.20
   6  11  -6  119.89   14.40
   6  11  -6  133.69   11.20
   6 -11   6  119.59   13.20
   6  11   6   94.89   13.80
   6  11   6  119.39   10.70
  -6  11  -6  110.99   11.50
   6  11   6  120.09   11.50
  -6 -11   6  116.89   11.90
   7 -11   6   57.59    9.00
   7  11  -6   56.19    9.20
   7  11  -6   33.40    9.20
  -7 -11  -6   41.90   10.30
  -7 -11   6   56.89   11.70
   7  11   6   51.39    9.00
   7  11   6   48.20    9.20
   7  11   6   49.10   12.90
   0 -12  -6   31.10    5.70
   0  12  -6   40.30    6.00
   0  12   6   37.90    6.20
   0 -12   6   41.70    5.40
   0  12  -6   31.40    5.60
   0  12  -6   29.00    5.80
   0  12   6   27.10    6.50
   0 -12  -6   25.50    4.80
   1  12  -6  459.55   15.30
  -1  12   6  460.95   14.90
   1 -12   6  438.96   14.90
   1  12  -6  418.66   14.80
   1  12  -6  453.35   14.60
   1 -12   6  465.75   16.30
  -1 -12   6  463.05   14.00
   1  12   6  454.65   15.30
   1 -12  -6  432.16   14.20
  -1 -12   6  416.76   16.30
  -1  12  -6  442.86   14.20
  -1  12  -6  450.55   14.30
  -1  12  -6  418.96   13.60
   1  12   6  438.46   17.00
   2 -12   6   44.70    6.20
  -2  12   6   55.29    6.00
   2 -12   6   62.49    6.50
  -2 -12  -6   48.90    7.20
  -2 -12  -6   59.29    6.20
   2  12  -6   58.89    7.10
   2  12  -6   62.19    7.20
   2  12  -6   52.19    7.60
  -2  12  -6   54.99    6.50
  -2 -12   6   49.10    6.60
   2  12   6   42.40    8.60
  -2 -12   6   44.20    8.20
   2 -12  -6   42.10    5.50
   2  12   6   47.90    7.00
  -2  12  -6   50.49    5.90
   3 -12   6  219.28   10.90
   3  12  -6  211.38   11.80
   3 -12   6  176.28    9.80
   3  12   6  216.88   14.60
  -3 -12   6  210.58   10.70
   3  12   6  211.48    9.70
  -3  12  -6  190.88    8.80
  -3  12  -6  209.28    9.50
   3  12   6  218.28   11.90
   4 -12   6   38.90    9.30
  -4 -12  -6   37.40    7.10
   4  12  -6   34.00    7.60
   4  12  -6   15.00    8.40
   4  12  -6   37.20    7.20
   4  12   6   24.40    8.00
  -4 -12   6   35.60    8.80
   4  12   6   28.30    9.70
  -4  12  -6   16.30    5.30
   4  12   6   29.70    6.40
   4  12   6   27.80    7.70
   4  12   6   32.20    8.20
   5 -12   6   82.19    8.90
   5  12  -6   76.89    9.40
   5  12  -6   63.69   10.70
  -5 -12  -6   49.90    8.80
   5  12  -6   58.59    8.40
   5  12   6   50.39    9.60
   5  12   6   57.79    9.20
   5  12   6   52.29    7.80
  -5 -12   6   68.79    9.70
   5  12   6   69.49   12.00
  -6 -12  -6    7.20    8.70
   6  12  -6   11.30    7.70
   6  12  -6   12.00    7.90
   6 -12   6   12.10    6.60
   6  12  -6    6.70   10.40
  -6 -12   6   13.10    8.60
   6  12   6   31.80   12.20
   6  12   6    9.50    7.20
   6  12   6   21.20    8.20
  -6  12  -6   15.80    8.30
  -7 -12  -6    7.70    8.80
   7  12  -6   10.30    8.20
  -7 -12   6   10.20    8.80
   7  12   6   26.60    9.00
   0  13  -6  178.08    9.70
   0  13   6  195.38   10.50
   0  13   6  192.38   11.90
   0  13  -6  173.18    9.90
   0 -13  -6  179.38    8.90
   0 -13   6  171.18    8.60
   0  13  -6  180.78    9.40
   1  13  -6  137.79    8.90
  -1  13   6  134.79    8.90
   1 -13   6  153.58   11.50
   1  13  -6  143.49    9.90
   1  13  -6  141.09    9.20
  -1 -13  -6  125.29    8.80
   1  13   6  130.79    9.90
  -1  13  -6  119.09    7.90
  -1  13  -6  137.29    8.70
   1  13   6  133.09   11.30
   1 -13  -6  105.09    8.40
  -1 -13   6  100.89   10.20
  -1 -13   6  127.29    8.10
   2 -13   6  206.88   10.70
   2  13  -6  197.58   12.20
   2  13  -6  171.78   11.10
  -2  13   6  204.68    9.80
   2 -13   6  189.88    9.60
   2  13   6  187.98   13.90
  -2 -13   6  212.78   10.30
  -2  13  -6  197.48    9.60
  -2  13  -6  195.58    9.40
   2  13   6  192.98   10.80
   2 -13  -6  204.28    9.80
  -2 -13   6  165.88   12.70
   3  13  -6  150.28   10.90
  -3 -13  -6  126.29    9.00
   3  13  -6  107.09   10.90
   3 -13   6  106.29    8.40
   3  13  -6  114.99    9.40
   3  13   6  123.99   10.60
  -3  13  -6  136.89    8.80
   3  13   6  113.49   10.20
  -3  13  -6  120.29    8.20
  -3 -13   6  117.19    9.50
   3  13   6  107.39   12.40
   3  13   6  139.39    8.60
   4  13  -6  123.19   12.80
   4  13  -6   98.49   10.00
   4  13  -6  133.89   11.00
  -4 -13  -6  100.69    9.70
   4  13   6  152.98   14.90
   4  13   6  126.69   11.20
   4  13   6  126.09    9.30
   4  13   6  127.59   11.50
  -4 -13   6  126.59   12.70
   4  13   6  123.49   11.70
  -5 -13  -6    8.60    7.40
   5  13  -6   24.10    9.60
   5  13  -6   14.80    7.30
   5  13  -6   30.20    8.50
  -5 -13   6   31.80    8.30
   5  13   6   19.80    8.70
   5  13   6   13.90    7.50
   5  13   6   11.90    6.60
   5  13   6   28.70   10.80
   6  13  -6   70.49   13.20
   6  13  -6   91.79   10.10
   6  13  -6   87.09   10.40
  -6 -13  -6  100.69   11.50
  -6 -13   6  109.69   11.90
   6  13   6  115.89   12.10
   6  13   6  104.89   14.80
   6  13   6   87.59   10.30
   7  13  -6   24.40   10.70
   7  13  -6   14.00    8.60
   7  13   6   16.90    8.40
  -7 -13   6   25.30    9.90
   0  14   6   16.90    7.20
   0  14  -6   -0.10    6.40
   0  14  -6   13.00    6.10
   0 -14  -6   12.60    4.80
   0  14   6   13.00    6.10
   0  14  -6   13.20    5.70
   0 -14   6    7.80    4.90
   1  14  -6   50.69    7.40
   1 -14   6   49.50    6.30
  -1  14   6   59.79    7.20
   1  14  -6   55.39    7.20
  -1 -14  -6   63.89    7.20
   1  14  -6   52.59    7.60
  -1 -14   6   37.40    9.10
   1  14   6   64.49    9.60
  -1 -14   6   63.99    6.80
  -1  14  -6   57.69    7.20
   2  14  -6  188.48   11.60
   2  14  -6  185.88   10.70
   2  14  -6  191.28   11.90
  -2  14   6  183.18   10.30
   2  14   6  190.78   14.70
  -2 -14   6  188.28   10.40
   2  14   6  215.68   12.70
  -2  14  -6  190.08   10.40
  -2  14  -6  171.98   11.80
   2  14   6  193.28   11.00
   2 -14  -6  160.98   11.50
   3  14  -6   18.00    7.10
   3  14  -6    7.90    6.10
  -3 -14  -6   10.10    5.60
   3  14  -6   16.30    7.90
  -3  14  -6   19.10    5.80
   3  14   6   20.00    7.50
  -3 -14   6   11.50    7.00
   3  14   6    5.60    5.30
   3  14   6   22.30    7.40
   4  14  -6   40.60    9.90
   4  14  -6   38.80    8.50
  -4 -14  -6   52.59    8.00
   4  14  -6   43.80    8.10
   4 -14   6   36.00    6.40
   4  14   6   31.30    7.90
  -4 -14   6   24.40    9.30
[truncated: 1,142,549 more chars]
